# Supplementary material for: Essential role of obscurin kinase-1 in cardiomyocyte coupling via N-cadherin phosphorylation
Source: JCI Insight. 2024 Feb 8;9(3):e162178. doi: 10.1172/jci.insight.162178 (PMC10967385; doi:10.1172/jci.insight.162178)
Supplement: Supporting data values [file jciinsight-9-162178-s076.xlsx]

## Sheet: Fig. 2A_LW
	GFP	GFP-Kin1-CA
#1	15	4								Table Analyzed	Figure 2A data
#2	6	4
#3	12	4								Column B	GFP-Kin1-CA
#4	7	6								vs.	vs.
#5	14	4								Column A	GFP
avg	10.8	4.4
SD	4.08656	0.894427								Paired t test
SE	1.82757	0.4								P value	0.0362
N	5	5								P value summary	*
										Significantly different (P < 0.05)?	Yes
paired t-test (two-tailed)										One- or two-tailed P value?	Two-tailed
GFP vs. GFP-Kin1-CA	0.0362									t, df	t=3.101, df=4
										Number of pairs	5

## Sheet: Fig. 2B_LW
	GFP	GFP-Kin1-CA
#1	16.3772	45.3875							Table Analyzed	Figure 2B data
#2	17.324	36.9527
#3	12.2705	31.3576							Column B	GFP-Kin1-CA
#4	0.400452	4.61951							vs.	vs.
#5	1.19637	10.1749							Column A	GFP
avg	9.5137	25.6984
SD	8.1844	17.5474							Paired t test
SE	3.66018	7.84743							P value	0.0206
N	5	5							P value summary	*
									Significantly different (P < 0.05)?	Yes
paired t-test (two-tailed)									One- or two-tailed P value?	Two-tailed
GFP vs. GFP-Kin1-CA	0.0206								t, df	t=3.715, df=4
									Number of pairs	5

## Sheet: Fig. 3A_RG
Per Manufacturers Instructions, the fluorescence in blank wells is used as a control and is substracted from standard curve or Kinase Reaction wells
Micromolar ADP formed in each Kinase Reaction Calculated using Standard Curve below
							ug GST per well	NanoMolar Concentration	GST Raw RFU Tech 1	GST Raw RFU Tech 2	GST Normalized RFU Tech 1	GST Normalized RFU Tech 2	GST Micromolar ADP Tech 1	GST Micromolar ADP Tech 2	GST Micromoles ADP Tech 1	GST Micromoles ADP Tech 2	GST Nanomoles ADP Tech 1	GST Nanomoles ADP Tech 2	GST Nanomoles ADP/min Tech 1	GST Nanomoles ADP/min Tech 2
Micromolar ADP	ADP Standard Curve RAW RFU	ADP Standard Curve Raw RFU	Average RFU	Normalized RFU			0.0625	115.741	38294	38778	1969	2453	0.98384	1.28077	1.96768e-05	2.56155e-05	0.0196768	0.0256155	0.000327947	0.000426924
0	35918	36732	36325	0			0.125	231.481	37956	39278	1631	2953	0.776479	1.58752	1.55296e-05	3.17504e-05	0.0155296	0.0317504	0.000258826	0.000529174
1	36998	55030*	36998	673			0.25	462.963	37389	39089	1064	2764	0.428626	1.47157	8.57252e-06	2.94314e-05	0.00857252	0.0294314	0.000142875	0.000490524
3.125	42029	42090	42059.5	5734.5			0.5	925.926	39045	37925	2720	1600	1.44458	0.75746	2.88915e-05	1.51492e-05	0.0288915	0.0151492	0.000481526	0.000252487
6.25	47224	46803	47013.5	10688.5			1	1851.85	38343	38257	2018	1932	1.0139	0.961141	2.0278e-05	1.92228e-05	0.020278	0.0192228	0.000337967	0.00032038
12.5	59799	58038	58918.5	22593.5			2	3703.7	38855	37411	2530	1086	1.32801	0.442123	2.65602e-05	8.84245e-06	0.0265602	0.00884245	0.000442671	0.000147374
25	78224	74772	76498	40173
	* Data point not used in analysis due to likely read error						ug NcadSA per well	NanoMolar Concentration	NcadSA Raw RFU Tech 1	NcadSA Raw RFU Tech 2	NcadSA Normalized RFU Tech 1	NcadSA Normalized RFU Tech 2	NcadSA Micromolar ADP Tech 1	NcadSA Micromolar ADP Tech 2	NcadSA Micromoles ADP Tech 1	NcadSA Micromoles ADP Tech 2	NcadSA Nanomoles ADP Tech 1	NcadSA Nanomoles ADP Tech 2	NcadSA Nanomoles ADP/min Tech 1	NcadSA Nanomoles ADP/min Tech 2
							0.0625	71.0227	39302	41003	2977	4678	1.60225	2.6458	3.20449e-05	5.29161e-05	0.0320449	0.0529161	0.000534082	0.000881935
			x-intercept	365.34			0.125	142.045	38559	40228	2234	3903	1.14642	2.17034	2.29283e-05	4.34069e-05	0.0229283	0.0434069	0.000382139	0.000723448
			slope	1630			0.25	284.091	38198	39818	1873	3493	0.924945	1.91881	1.84989e-05	3.83762e-05	0.0184989	0.0383762	0.000308315	0.000639603
							0.5	568.182	38588	40502	2263	4177	1.16421	2.33844	2.32842e-05	4.67688e-05	0.0232842	0.0467688	0.00038807	0.000779481
							1	1136.36	38122	42073	1797	5748	0.878319	3.30225	1.75664e-05	6.60449e-05	0.0175664	0.0660449	0.000292773	0.00110075
							2	2272.73	40163	42389	3838	6064	2.13047	3.49611	4.26093e-05	6.99222e-05	0.0426093	0.0699222	0.000710155	0.00116537
							ug NcadWT per well	NanoMolar Concentration	NcadWT Raw RFU Tech 1	NcadWT Raw RFU Tech 2	NcadWT Normalized RFU Tech 1	NcadWT Normalized RFU Tech 2	NcadWT Micromolar ADP Tech 1	NcadWT Micromolar ADP Tech 2	NcadWT Micromoles ADP Tech 1	NcadWT Micromoles ADP Tech 2	NcadWT Nanomoles ADP Tech 1	NcadWT Nanomoles ADP Tech 2	NcadWT Nanomoles ADP/min Tech 1	NcadWT Nanomoles ADP/min Tech 2
							0.0625	71.0227	39606	39823	3281	3498	1.78875	1.92188	3.5775e-05	3.84375e-05	0.035775	0.0384375	0.000596249	0.000640626
							0.125	142.045	41173	41039	4848	4714	2.7501	2.66789	5.5002e-05	5.33578e-05	0.055002	0.0533578	0.000916699	0.000889297
							0.25	284.091	44301	43188	7976	6863	4.66912	3.98629	9.33823e-05	7.97259e-05	0.0933823	0.0797259	0.00155637	0.00132876
							0.5	568.182	49736	43955	13411	7630	8.00347	4.45685	0.000160069	8.91369e-05	0.160069	0.0891369	0.00266782	0.00148562
							1	1136.36	47106	46053	10781	9728	6.38998	5.74396	0.0001278	0.000114879	0.1278	0.114879	0.00212999	0.00191465
							2	2272.73	48369	48597	12044	12272	7.16482	7.3047	0.000143296	0.000146094	0.143296	0.146094	0.00238827	0.0024349
							*Data point not used in analysis due to likely read error

## Sheet: Fig. 3B_PT
ERVM	Adult
1.19703	0.104433
1.18036	0.247977								Column B	Adult
0.740385	0.266555								vs.	vs.
1.00194									Column A	Embryonic
0.880285
									Mann Whitney test
									P value	0.0357
									Exact or approximate P value?	Exact
									P value summary	*
									Significantly different (P < 0.05)?	Yes
									One- or two-tailed P value?	Two-tailed
									Sum of ranks in column A,B	30 , 6
									Mann-Whitney U	0
									Difference between medians
									Median of column A	100, n=5
									Median of column B	24.8, n=3
									Difference: Actual	-75.4
									Difference: Hodges-Lehmann	-77.6
ERVMs	pNcad	HSP90	pNcad/HSP90	Ncad	HSP90	Ncad/HSP90	pNcad/Ncad Nor
1	14400.7	24480	0.588264	17456.8	18373.3	0.950117	0.824933	0.689147	1.19703	119.703
2	15227.2	22441.3	0.678538	18719.5	16155.2	1.15873	0.813441	0.689147	1.18036	118.036
3	7914.39	21587.7	0.366615	15511.3	18640.7	0.832118	0.510234	0.689147	0.740385	74.0385
4	12770	20952.8	0.609468	18494.4	19974.7	0.92589	0.690481	0.689147	1.00194	100.194
5	10084.8	18507.5	0.544903	16623.9	20898.8	0.795446	0.606646	0.689147	0.880285	88.0285
							0.689147		1	100
Adult	pNcad	HSP90	pNcad/HSP90	Ncad	HSP90	Ncad/HSP90	pNcad/Ncad Nor
1	2984.64	15700.2	0.190102	41470.6	14823.3	2.79767	0.07197	0.689147	0.104433	10.4433
2	6891.39	19612.8	0.351373	40325.8	14571.2	2.7675	0.170893	0.689147	0.247977	24.7977
3	6821.68	28335.2	0.240749	37135.8	19984.4	1.85824	0.183695	0.689147	0.266555	26.6555

## Sheet: Fig. 3E_LW
	0	10	30	60	180	360
#1	1	2.57635	1.9967	1.29196	1.19212	1.17655					Table Analyzed	Figure 3E data
#2	1	1.41841	1.70243	0.9217	0.581828	0.480344					Data sets analyzed	A-F
#3	1	1.49397	1.18395	0.906669	0.853853	0.97896
#4	1	1.72584	1.28014	1.54416	1.22862	1.36942					ANOVA summary
avg	1	1.80364	1.5408	1.16612	0.964106	1.00132					F	3.814
SD	0	0.531483	0.378265	0.308654	0.305643	0.382152					P value	0.0157
SE	0	0.265741	0.189133	0.154327	0.152821	0.191076					P value summary	*
N	4	4	4	4	4	4					Significant diff. among means (P < 0.05)?	Yes
											R squared	0.5144
One-way ANOVA and Tukey's multiple comparisons test
	0 vs. 10	0.0486
	10 vs. 180	0.0365
	10 vs. 360	0.0491
								Tukey's multiple comparisons test	Mean Diff.	95.00% CI of diff.	Below threshold?	Summary	Adjusted P Value
								0 vs. 10	-0.8036	-1.604 to -0.003706	Yes	*	0.0486
								0 vs. 30	-0.5408	-1.341 to 0.2591	No	ns	0.3077
								0 vs. 60	-0.1661	-0.9661 to 0.6338	No	ns	0.9842
								0 vs. 180	0.03589	-0.7640 to 0.8358	No	ns	>0.9999
								0 vs. 360	-0.001319	-0.8013 to 0.7986	No	ns	>0.9999
								10 vs. 30	0.2628	-0.5371 to 1.063	No	ns	0.8965
								10 vs. 60	0.6375	-0.1624 to 1.437	No	ns	0.1662
								10 vs. 180	0.8395	0.03960 to 1.639	Yes	*	0.0365
								10 vs. 360	0.8023	0.002388 to 1.602	Yes	*	0.0491
								30 vs. 60	0.3747	-0.4253 to 1.175	No	ns	0.6753
								30 vs. 180	0.5767	-0.2232 to 1.377	No	ns	0.2476
								30 vs. 360	0.5395	-0.2605 to 1.339	No	ns	0.3101
								60 vs. 180	0.202	-0.5979 to 1.002	No	ns	0.9634
								60 vs. 360	0.1648	-0.6351 to 0.9647	No	ns	0.9848
								180 vs. 360	-0.03721	-0.8371 to 0.7627	No	ns	>0.9999
Raw data for #1
		S788-Ncad
	(Minutes)	GAPDH	S788-Ncad	S788/GAPDH
	0	57219.7	28398.3	0.496303
	10	44388.2	25419.2	0.572657
	30	43428.7	22329.3	0.514162
	60	42679.9	24699.2	0.578708
	180	40556.5	22286.8	0.549526
	360	40211	23578.4	0.586367
		pS788-Ncad
	(Minutes)	GAPDH	pS788-Ncad	pS788/GAPDH	pS788/S788
	0	40415.7	9194.14	0.227489	0.458367	1
	10	31221.3	21113.6	0.676258	1.18091	2.57635
	30	32883.8	15474.2	0.470572	0.915221	1.9967
	60	34579.9	11850.8	0.342707	0.592193	1.29196
	180	41402.4	12432.2	0.300277	0.54643	1.19212
	360	42751.7	13519.1	0.316223	0.539291	1.17655
Raw data for #2
		S788-Ncad
	(Minutes)	GAPDH	S788-Ncad	S788/GAPDH
	0	47245.7	18935	0.400778
	10	52612.5	20222.9	0.384374
	30	31140.5	8707.94	0.279634
	60	47691.6	22363.1	0.46891
	180	44695.6	22799.6	0.510109
	360	29615.2	19228.6	0.649281
		pS788-Ncad
	(Minutes)	GAPDH	pS788-Ncad	pS788/GAPDH	pS788/S788
	0	38193	23494.7	0.615157	1.53491	1
	10	29858.8	24986.8	0.836833	2.17713	1.41841
	30	28333.4	20703.3	0.730702	2.61307	1.70243
	60	30961.4	20539.1	0.663378	1.41472	0.9217
	180	39337.6	17920.4	0.455554	0.893051	0.581828
	360	29469.8	14107.3	0.478704	0.737283	0.480344
Raw data for #3
		S788-Ncad
	(Minutes)	GAPDH	S788-Ncad	S788/GAPDH
	0	44184.4	35158.9	0.795731
	10	51250.3	33540.6	0.654448
	30	43080.9	27713.7	0.643293
	60	32037.4	28210.2	0.880542
	180	35230.5	31191.7	0.88536
	360	35634.2	28158.1	0.790199
		pS788-Ncad
	(Minutes)	GAPDH	pS788-Ncad	pS788/GAPDH	pS788/S788
	0	38504.7	31925.7	0.829138	1.04198	1
	10	38937.3	39668.3	1.01878	1.5567	1.49397
	30	40390.3	32053.7	0.793601	1.23365	1.18395
	60	39948.1	33231.9	0.831877	0.944734	0.906669
	180	44645.3	35167.4	0.787705	0.889701	0.853853
	360	42576.8	34319.1	0.80605	1.02006	0.97896
Raw data for #4
		S788-Ncad
	(Minutes)	GAPDH	S788-Ncad	S788/GAPDH
	0	20607	27121.8	1.31615
	10	21291.1	26883.3	1.26266
	30	20510.9	29027	1.4152
	60	19493.6	19828	1.01716
	180	24922.1	19851	0.79652
	360	36376.2	26777.1	0.736116
		pS788-Ncad
	(Minutes)	GAPDH	pS788-Ncad	pS788/GAPDH	pS788/S788
	0	29044.9	21177.7	0.729137	0.553993	1
	10	30351	36640.6	1.20723	0.956102	1.72584
	30	26243.8	26339.4	1.00364	0.70919	1.28014
	60	20491.2	17830	0.870128	0.855451	1.54416
	180	27859.6	15104	0.542149	0.680647	1.22862
	360	46530.7	25985.3	0.558454	0.75865	1.36942

## Sheet: Fig. 4B_LW_PT
	GFP	GFP-N-cad-WT	GFP-N-cad-SE	GFP-N-cad-SA
#1	15	5	10	15
#2	6	3	1	8
#3	12	14	7	12
#4	7	9	6	10
avg	10	7.75	6	11.25
SD	4.24264	4.85627	3.74166	2.98608
SE	2.12132	2.42813	1.87083	1.49304
N	4	4	4	4
Repeated measures one-way ANOVA + Fisher's Least Significant Difference post-hoc test
GFP vs. GFP-N-cad-SE		0.028
GFP-N-cad-SE vs. GFP-N-cad-SA		0.0036

## Sheet: Fig. 4C_LW
	GFP	GFP-N-cad-WT	GFP-N-cad-SE	GFP-N-cad-SA
#1	7.83773	20.3493	20.3655	15.9281					Table Analyzed	Figure 4B data
#2	3.49	10.22	14.66	0
#3	6.09	14.28	12.11	3.82					Repeated measures ANOVA summary
#4	1.4786	12.0462	17.3077	8.82685					Assume sphericity?	No
#5	0.719424	10.7807	16.0338	11.2916					F	15.92
avg	3.92315	13.5352	16.0954	7.9733					P value	0.0048
SD	3.01855	4.11648	3.06803	6.24182					P value summary	**
SE	1.34994	1.84095	1.37207	2.79143					Statistically significant (P < 0.05)?	Yes
N	5	5	5	5					Geisser-Greenhouse's epsilon	0.5075
									R squared	0.7992
Repeated measures ANOVA + Tukey's multiple comparisons test
GFP vs. GFP-N-cad-WT		0.0023
GFP vs. GFP-N-cad-SE		0.008
GFP-N-cad-SE vs. GFP-N-cad-SA		0.0386
						Tukey's multiple comparisons test	Mean Diff.	95.00% CI of diff.	Below threshold?	Summary	Adjusted P Value
						GFP vs. GFP-N-cad-WT	-9.612	-13.67 to -5.557	Yes	**	0.0023
						GFP vs. GFP-N-cad-SE	-12.17	-19.35 to -4.993	Yes	**	0.008
						GFP vs. GFP-N-cad-SA	-4.05	-15.80 to 7.696	No	ns	0.5579
						GFP-N-cad-WT vs. GFP-N-cad-SE	-2.56	-8.793 to 3.673	No	ns	0.4392
						GFP-N-cad-WT vs. GFP-N-cad-SA	5.562	-3.042 to 14.17	No	ns	0.1754
						GFP-N-cad-SE vs. GFP-N-cad-SA	8.122	0.6214 to 15.62	Yes	*	0.0386

## Sheet: Fig. 5A_LW
P12-Catenin
	GST-Ncad746-906-WT	GST-Ncad746-906-SE	GST-Ncad746-906-SA							Table Analyzed	Figure 5A_P120-catenin data (update)
#1	1	0.287424	0.359465
#2	1	0.660315	0.879316							Repeated measures ANOVA summary
#3	1	0.558796	0.817104							Assume sphericity?	No
#4	1	0.58775	0.73098							F	15.92
avg	1	0.523571	0.696716							P value	0.025
SD	0	0.16312	0.232915							P value summary	*
SE	0	0.0815598	0.116457							Statistically significant (P < 0.05)?	Yes
N	4	4	4							Geisser-Greenhouse's epsilon	0.5303
										R squared	0.8414
	Repeated measures ANOVA + Tukey's multiple comparisons test
	GST-Ncad746-906-WT vs. GST-Ncad746-906-SE		0.0203
	GST-Ncad746-906-SE vs. GST-Ncad746-906-SA		0.0496
					Tukey's multiple comparisons test	Mean Diff.	95.00% CI of diff.	Below threshold?	Summary	Adjusted P Value
					GST-Ncad746-906-WT vs. GST-Ncad746-906-SE	0.4764	0.1356 to 0.8172	Yes	*	0.0203
					GST-Ncad746-906-WT vs. GST-Ncad746-906-SA	0.3033	-0.1834 to 0.7899	No	ns	0.1543
					GST-Ncad746-906-SE vs. GST-Ncad746-906-SA	-0.1731	-0.3457 to -0.0005457	Yes	*	0.0496
Raw data for #1
		commassie blue staining gel
	GST-Ncad746-906-WT	58547.4	1
	GST-Ncad746-906-SE	48249.2	0.824105
	GST-Ncad746-906-SA	51669.2	0.882519
		p120-catenin
	GST-Ncad746-906-WT	26032.7	1	1		1	0.287424	0.359465
	GST-Ncad746-906-SE	6166.29	0.236867	0.287424		1	0.660315	0.879316
	GST-Ncad746-906-SA	8258.47	0.317235	0.359465		1	0.558796	0.817104
						1	0.58775	0.73098
Raw data for #2
		commassie blue staining gel
	GST-Ncad746-906-WT	48662.9	1
	GST-Ncad746-906-SE	46390.7	0.953309
	GST-Ncad746-906-SA	51026.2	1.04857
		p120-catenin
	GST-Ncad746-906-WT	32644.8	1	1
	GST-Ncad746-906-SE	20549.4	0.629484	0.660315
	GST-Ncad746-906-SA	30099.2	0.922021	0.879316
Raw data for #3
		commassie blue staining gel
	GST-Ncad746-906-WT	54694.3	1
	GST-Ncad746-906-SE	55717.5	1.01871
	GST-Ncad746-906-SA	49267.7	0.900784
		p120-catenin
	GST-Ncad746-906-WT	27897.4	1	1
	GST-Ncad746-906-SE	15880.6	0.56925	0.558796
	GST-Ncad746-906-SA	20533.4	0.736034	0.817104
Raw data for #4
		commassie blue staining gel
	GST-Ncad746-906-WT	63731	1
	GST-Ncad746-906-SE	65524.6	1.02814
	GST-Ncad746-906-SA	77812.9	1.22096
		p120-catenin
	GST-Ncad746-906-WT	46008.5	1	1
	GST-Ncad746-906-SE	27802.5	0.60429	0.58775
	GST-Ncad746-906-SA	41062.4	0.892496	0.73098
Beta-Catenin										Table Analyzed	Figure 5A_beta-catenin data (update)
	GST-Ncad746-906-WT	GST-Ncad746-906-SE	GST-Ncad746-906-SA
#1	1	1.0143	0.973884							Repeated measures ANOVA summary
#2	1	1.11524	1.10296							Assume sphericity?	No
#3	1	1.20057	1.49759							F	1.406
avg	1	1.11004	1.19148							P value	0.3572
SD	0	0.0932398	0.272846							P value summary	ns
SE	0	0.053832	0.157528							Statistically significant (P < 0.05)?	No
N	3	3	3							Geisser-Greenhouse's epsilon	0.5153
										R squared	0.4128
	Repeated measures ANOVA + Tukey's multiple comparisons tests
					Tukey's multiple comparisons test	Mean Diff.	95.00% CI of diff.	Below threshold?	Summary	Adjusted P Value
					GST-Ncad746-906-WT vs. GST-Ncad746-906-SE	-0.11	-0.4271 to 0.2071	No	ns	0.3038
					GST-Ncad746-906-WT vs. GST-Ncad746-906-SA	-0.1915	-1.119 to 0.7365	No	ns	0.5519
					GST-Ncad746-906-SE vs. GST-Ncad746-906-SA	-0.08144	-0.7182 to 0.5553	No	ns	0.762
Raw data for #1
		commassie blue staining gel
	GST-Ncad746-906-WT	58547.4	1
	GST-Ncad746-906-SE	48249.2	0.824105
	GST-Ncad746-906-SA	51669.2	0.882519
		beta-catenin
	GST-Ncad746-906-WT	71191.5	1	1
	GST-Ncad746-906-SE	59508.5	0.835893	1.0143
	GST-Ncad746-906-SA	61187.1	0.859472	0.973884
Raw data for #2
		commassie blue staining gel
	GST-Ncad746-906-WT	48662.9	1
	GST-Ncad746-906-SE	46390.7	0.953309
	GST-Ncad746-906-SA	51026.2	1.04857
		beta-catenin
	GST-Ncad746-906-WT	60144.6	1	1
	GST-Ncad746-906-SE	63943.7	1.06317	1.11524
	GST-Ncad746-906-SA	69558.5	1.15652	1.10296
Raw data for #3
		commassie blue staining gel
	GST-Ncad746-906-WT	54694.3	1
	GST-Ncad746-906-SE	55717.5	1.01871
	GST-Ncad746-906-SA	49267.7	0.900784
		beta-catenin
	GST-Ncad746-906-WT	26353.2	1	1
	GST-Ncad746-906-SE	32230.6	1.22303	1.20057
	GST-Ncad746-906-SA	35550.7	1.34901	1.49759

## Sheet: Fig.5B_RG
Description: Supporting ITC data.								Raw data was analyzed on VP-ITC Origin® (MicroCal)
Raw Data was analyzed in microcal Origin Itc
NcadWT injected into MBP-p120-catenin Experiment 1	Column2	Column3	Column4	Column5	Column6	Column7		NcadWT injected into MBP-p120-catenin Experiment 2	Column2	Column3	Column4	Column5	Column6	Column7		NcadWT Injected into MBP-p120-catenin Experiment 3	Column2	Column3	Column4	Column5	Column6	Column7		NCadSE Injected into MBP-p120-catenin Experiment 1	Column2	Column3	Column4	Column5	Column6	Column7		NcadSE Injected into MBP-p120-catenin Experiment 2	Column2	Column3	Column4	Column5	Column6	Column7		NcadSE Injected into MBP-p120-catenin Experiment 3	Column2	Column3	Column4	Column5	Column6	Column7		GST Injected into MBP Control	Column2
$ITC								$ITC
30								30								$ITC								$ITC
$NOT								$NOT								30								30								$ITC
37								37								$NOT								$NOT								30								$ITC
60								60								37								37								$NOT								30								$ITC
300								300								60								60								37								$NOT								30
17								17								300								300								60								37								$NOT
2								2								17								17								300								60								37
$ADCGainCode: 3								$ADCGainCode: 3								2								2								17								300								60
$False	TRUE	TRUE						$False	TRUE	TRUE						$ADCGainCode: 3								$ADCGainCode: 3								2								17								300
2	3.4	300	2					2	3.4	300	2					$False	TRUE	TRUE						$False	TRUE	TRUE						$ADCGainCode: 3								2								17
9.9983	17.1	300	2					9.9983	17.1	300	2					2	3.4	300	2					2	3.4	300	2					$False	TRUE	TRUE						$ADCGainCode: 3								2
9.9983	17.1	300	2					9.9983	17.1	300	2					9.9983	17.1	300	2					9.9983	17.1	300	2					2	3.4	300	2					$False	TRUE	TRUE						$ADCGainCode: 3
9.9983	17.1	300	2					9.9983	17.1	300	2					9.9983	17.1	300	2					9.9983	17.1	300	2					9.9983	17.1	300	2					2	3.4	300	2					$False	TRUE
9.9983	17.1	300	2					9.9983	17.1	300	2					9.9983	17.1	300	2					9.9983	17.1	300	2					9.9983	17.1	300	2					9.9983	17.1	300	2					2	3.4
9.9983	17.1	300	2					9.9983	17.1	300	2					9.9983	17.1	300	2					9.9983	17.1	300	2					9.9983	17.1	300	2					9.9983	17.1	300	2					10	17.1
9.9983	17.1	300	2					9.9983	17.1	300	2					9.9983	17.1	300	2					9.9983	17.1	300	2					9.9983	17.1	300	2					9.9983	17.1	300	2					10	17.1
9.9983	17.1	300	2					9.9983	17.1	300	2					9.9983	17.1	300	2					9.9983	17.1	300	2					9.9983	17.1	300	2					9.9983	17.1	300	2					10	17.1
9.9983	17.1	300	2					9.9983	17.1	300	2					9.9983	17.1	300	2					9.9983	17.1	300	2					9.9983	17.1	300	2					9.9983	17.1	300	2					10	17.1
9.9983	17.1	300	2					9.9983	17.1	300	2					9.9983	17.1	300	2					9.9983	17.1	300	2					9.9983	17.1	300	2					9.9983	17.1	300	2					10	17.1
9.9983	17.1	300	2					9.9983	17.1	300	2					9.9983	17.1	300	2					9.9983	17.1	300	2					9.9983	17.1	300	2					9.9983	17.1	300	2					10	17.1
9.9983	17.1	300	2					9.9983	17.1	300	2					9.9983	17.1	300	2					9.9983	17.1	300	2					9.9983	17.1	300	2					9.9983	17.1	300	2					10	17.1
9.9983	17.1	300	2					9.9983	17.1	300	2					9.9983	17.1	300	2					9.9983	17.1	300	2					9.9983	17.1	300	2					9.9983	17.1	300	2					10	17.1
9.9983	17.1	300	2					9.9983	17.1	300	2					9.9983	17.1	300	2					9.9983	17.1	300	2					9.9983	17.1	300	2					9.9983	17.1	300	2					10	17.1
9.9983	17.1	300	2					9.9983	17.1	300	2					9.9983	17.1	300	2					9.9983	17.1	300	2					9.9983	17.1	300	2					9.9983	17.1	300	2					10	17.1
9.9983	17.1	300	2					9.9983	17.1	300	2					9.9983	17.1	300	2					9.9983	17.1	300	2					9.9983	17.1	300	2					9.9983	17.1	300	2					10	17.1
9.9983	17.1	300	2					9.9983	17.1	300	2					9.9983	17.1	300	2					9.9983	17.1	300	2					9.9983	17.1	300	2					9.9983	17.1	300	2					10	17.1
9.9983	17.1	300	2					9.9983	17.1	300	2					9.9983	17.1	300	2					9.9983	17.1	300	2					9.9983	17.1	300	2					9.9983	17.1	300	2					10	17.1
9.9983	17.1	300	2					9.9983	17.1	300	2					9.9983	17.1	300	2					9.9983	17.1	300	2					9.9983	17.1	300	2					9.9983	17.1	300	2					10	17.1
9.9983	17.1	300	2					9.9983	17.1	300	2					9.9983	17.1	300	2					9.9983	17.1	300	2					9.9983	17.1	300	2					9.9983	17.1	300	2					10	17.1
9.9983	17.1	300	2					9.9983	17.1	300	2					9.9983	17.1	300	2					9.9983	17.1	300	2					9.9983	17.1	300	2					9.9983	17.1	300	2					10	17.1
9.9983	17.1	300	2					9.9983	17.1	300	2					9.9983	17.1	300	2					9.9983	17.1	300	2					9.9983	17.1	300	2					9.9983	17.1	300	2					10	17.1
9.9983	17.1	300	2					9.9983	17.1	300	2					9.9983	17.1	300	2					9.9983	17.1	300	2					9.9983	17.1	300	2					9.9983	17.1	300	2					10	17.1
9.9983	17.1	300	2					9.9983	17.1	300	2					9.9983	17.1	300	2					9.9983	17.1	300	2					9.9983	17.1	300	2					9.9983	17.1	300	2					10	17.1
9.9983	17.1	300	2					9.9983	17.1	300	2					9.9983	17.1	300	2					9.9983	17.1	300	2					9.9983	17.1	300	2					9.9983	17.1	300	2					10	17.1
9.9983	17.1	300	2					9.9983	17.1	300	2					9.9983	17.1	300	2					9.9983	17.1	300	2					9.9983	17.1	300	2					9.9983	17.1	300	2					10	17.1
9.9983	17.1	300	2					9.9983	17.1	300	2					9.9983	17.1	300	2					9.9983	17.1	300	2					9.9983	17.1	300	2					9.9983	17.1	300	2					10	17.1
9.9983	17.1	300	2					9.9983	17.1	300	2					9.9983	17.1	300	2					9.9983	17.1	300	2					9.9983	17.1	300	2					9.9983	17.1	300	2					10	17.1
9.9983	17.1	300	2					9.9983	17.1	300	2					9.9983	17.1	300	2					9.9983	17.1	300	2					9.9983	17.1	300	2					9.9983	17.1	300	2					10	17.1
9.9983	17.1	300	2					9.9983	17.1	300	2					9.9983	17.1	300	2					9.9983	17.1	300	2					9.9983	17.1	300	2					9.9983	17.1	300	2					10	17.1
# 0								# 0								9.9983	17.1	300	2					9.9983	17.1	300	2					9.9983	17.1	300	2					9.9983	17.1	300	2					10	17.1
# 0.088								# 0.1								# 0								# 0								9.9983	17.1	300	2					9.9983	17.1	300	2					10	17.1
# 0.01								# 0.01								# 0.1								# 0.1								# 0								9.9983	17.1	300	2					10	17.1
# 1.4506								# 1.4506								# 0.01								# 0.01								# 0.2								# 0								10	17.1
# 37								# 37								# 1.4506								# 1.4506								# 0.01								# 0.1								# 0
# 29.4187								# 29.4187								# 37								# 37								# 1.4506								# 0.01								# 0.1
# 10.4								# 10.4								# 29.4187								# 29.4187								# 37								# 1.4506								# 0.01
?								?								# 10.4								# 10.4								# 29.4187								# 37								# 1.4506
% VPITC03.02.321								% VPITC03.02.321								?								?								# 10.4								# 29.4187								# 37
0.014506								0.014506								% VPITC03.02.321								% VPITC03.02.321								?								# 10.4								# 29.4187
0.294187								0.294187								0.014506								0.014506								% VPITC03.02.321								?								# 10.4
-0.00468083	99.0406							-0.00468083	99.0406							0.294187								0.294187								0.014506								% VPITC03.02.321								?
-0.00338313	98.8114							-0.00338313	98.8114							-0.00468083	99.0406							-0.00468083	99.0406							0.294187								0.014506								% VPITC03.02.321
0.002232								0.002232								-0.00338313	98.8114							-0.00338313	98.8114							-0.00468083	99.0406							0.294187								0.0145
1.2253	122.55							1.2253	122.55							0.002232								0.002232								-0.00338313	98.8114							-0.00468083	99.0406							0.2942
0.01	80							0.01	80							1.2253	122.55							1.2253	122.55							0.002232								-0.00338313	98.8114							-0.0047	99.0406
0.00023284	0.053612							0.00023284	0.053612							0.01	80							0.01	80							1.2253	122.55							0.002232								-0.0034	98.8114
0	8							0	8							0.00023284	0.053612							0.00023284	0.053612							0.01	80							1.2253	122.55							0.0022
0	18							0	18							0	8							0	8							0.00023284	0.053612							0.01	80							1.2253	122.55
% 26106 80013								% 26106 80013								0	18							0	18							0	8							0.00023284	0.053612							0.01	80
1.018								1.018								% 26106 80013								% 26106 80013								0	18							0	8							0.0002	0.053612
2.6	300	450	550					2.6	300	450	550					1.018								1.018								% 26106 80013								0	18							0	8
0.000842365	-0.00241034	-4.03838e-05	1.113311897381E-06	-6.43765e-09				0.000842365	-0.00241034	-4.03838e-05	1.113311897381E-06	-6.43765e-09				2.6	300	450	550					2.6	300	450	550					1.018								% 26106 80013								0	18
% VPViewer2000 Ver: 1.30.2								% VPViewer2000 Ver: 1.30.2								0.000842365	-0.00241034	-4.03838e-05	1.113311897381E-06	-6.43765e-09				0.000842365	-0.00241034	-4.03838e-05	1.113311897381E-06	-6.43765e-09				2.6	300	450	550					1.018								% 26106 80013
@0								@0								% VPViewer2000 Ver: 1.30.2								% VPViewer2000 Ver: 1.30.2								0.000842365	-0.00241034	-4.03838e-05	1.113311897381E-06	-6.43765e-09				2.6	300	450	550					1.018
2	14.7297	37.014	0.000128	35.9904	0.0039	-1.225		2	16.5749	37.0009	0.000132	35.9891	0.0039	-1.212		@0								@0								% VPViewer2000 Ver: 1.30.2								0.000842365	-0.00241034	-4.03838e-05	1.113311897381E-06	-6.43765e-09				2.6	300
4	14.7138	37.0146	0.000128	35.9896	0.004	-1.225		4	16.5742	37.001	0.000133	35.9891	0.0039	-1.212		2	17.2669	37.0153	0.000133	35.9889	0.0039	-1.221		2	16.7483	37.0122	0.00014	35.9901	0.004	-1.216		@0								% VPViewer2000 Ver: 1.30.2								0.0008	-0.00241034
6	14.7047	37.0146	0.000129	35.9901	0.0039	-1.225		6	16.5738	37.0001	0.000134	35.9883	0.004	-1.212		4	17.264	37.0152	0.000134	35.9876	0.0039	-1.22		4	16.7492	37.0117	0.000139	35.9903	0.004	-1.216		2	16.7081	37.0099	0.000143	35.9905	0.004	-1.214		@0								% VPViewer2000 Ver: 1.30.2
8	14.7068	37.0148	0.000127	35.9896	0.0039	-1.226		8	16.5734	37.001	0.000133	35.9889	0.004	-1.212		6	17.2602	37.0149	0.000134	35.9883	0.004	-1.22		6	16.749	37.0115	0.00014	35.9907	0.0041	-1.216		4	16.7083	37.0101	0.000145	35.9899	0.004	-1.214		2	16.7667	37.0038	0.000139	35.9912	0.004	-1.212		@0
10	14.7081	37.0149	0.000129	35.99	0.004	-1.224		10	16.5745	37.0009	0.000133	35.9884	0.0039	-1.213		8	17.2598	37.0152	0.000135	35.9885	0.0039	-1.219		8	16.7486	37.0117	0.000139	35.9905	0.004	-1.217		6	16.7086	37.0102	0.000144	35.99	0.004	-1.214		4	16.7654	37.0045	0.000141	35.9906	0.004	-1.212		2	23.9125
12	14.7086	37.0147	0.00013	35.9906	0.0039	-1.225		12	16.5758	37.0013	0.000133	35.989	0.004	-1.213		10	17.2606	37.0141	0.000135	35.9874	0.0039	-1.22		10	16.7487	37.0116	0.00014	35.9908	0.004	-1.215		8	16.7088	37.0103	0.000145	35.9904	0.0041	-1.215		6	16.7648	37.0036	0.00014	35.9902	0.004	-1.21		4	23.9143
14	14.7093	37.0151	0.000129	35.9899	0.0039	-1.226		14	16.5741	37.0003	0.000132	35.9883	0.0039	-1.213		12	17.2607	37.0151	0.000132	35.9876	0.0039	-1.22		12	16.7482	37.012	0.00014	35.9909	0.004	-1.216		10	16.7099	37.0104	0.000143	35.9899	0.0041	-1.215		8	16.7625	37.0044	0.000141	35.9907	0.004	-1.211		6	23.9175
16	14.7217	37.015	0.000128	35.99	0.004	-1.226		16	16.5728	37.0015	0.000134	35.9891	0.004	-1.212		14	17.2668	37.0153	0.000134	35.9888	0.0039	-1.22		14	16.7475	37.0117	0.00014	35.9903	0.0041	-1.215		12	16.7085	37.0104	0.000142	35.9898	0.0041	-1.214		10	16.7627	37.0048	0.000141	35.9903	0.004	-1.211		8	23.9201
18	14.7319	37.0149	0.000127	35.9901	0.004	-1.226		18	16.5721	37.0014	0.000134	35.988	0.0039	-1.212		16	17.2702	37.0144	0.000135	35.9877	0.004	-1.22		16	16.7473	37.0119	0.000139	35.9903	0.004	-1.217		14	16.7072	37.0097	0.000141	35.99	0.004	-1.215		12	16.7619	37.0038	0.00014	35.9905	0.004	-1.212		10	23.9214
20	14.7354	37.0148	0.000129	35.9896	0.0039	-1.224		20	16.5713	37.0008	0.000133	35.9885	0.004	-1.212		18	17.2691	37.0151	0.000135	35.9881	0.0039	-1.22		18	16.7476	37.0117	0.000139	35.99	0.004	-1.216		16	16.7063	37.0101	0.000142	35.9901	0.004	-1.214		14	16.7593	37.0037	0.000141	35.9903	0.004	-1.211		12	23.9228
22	14.7396	37.014	0.000129	35.99	0.004	-1.225		22	16.5714	37.0008	0.000133	35.989	0.004	-1.212		20	17.2668	37.0152	0.000134	35.9887	0.0039	-1.221		20	16.7472	37.0115	0.00014	35.9903	0.004	-1.216		18	16.7046	37.0099	0.000142	35.9898	0.004	-1.214		16	16.7569	37.0039	0.000141	35.9908	0.004	-1.212		14	23.9252
24	14.7375	37.0145	0.000129	35.9899	0.004	-1.225		24	16.5718	37.0005	0.000133	35.9887	0.004	-1.213		22	17.2688	37.0148	0.000133	35.9882	0.0039	-1.22		22	16.7473	37.0115	0.00014	35.9902	0.004	-1.216		20	16.7044	37.0108	0.000144	35.9901	0.004	-1.214		18	16.7529	37.0035	0.00014	35.9906	0.004	-1.212		16	23.9272
26	14.7379	37.0147	0.00013	35.9898	0.004	-1.225		26	16.5734	37.0008	0.000131	35.9889	0.0039	-1.214		24	17.272	37.0157	0.000133	35.9874	0.0039	-1.219		24	16.747	37.0124	0.00014	35.9908	0.004	-1.216		22	16.7052	37.0102	0.000143	35.9899	0.0041	-1.215		20	16.7473	37.003	0.000141	35.9907	0.004	-1.211		18	23.93
28	14.732	37.0141	0.000129	35.9903	0.004	-1.226		28	16.5724	37.0005	0.000132	35.9892	0.004	-1.212		26	17.2725	37.0149	0.000134	35.988	0.0039	-1.219		26	16.7455	37.012	0.00014	35.99	0.004	-1.217		24	16.7053	37.0099	0.000142	35.9906	0.004	-1.214		22	16.7443	37.0035	0.000141	35.9905	0.004	-1.212		20	23.9321
30	14.7144	37.0142	0.000128	35.9893	0.004	-1.225		30	16.5683	37.0015	0.000133	35.9892	0.0039	-1.212		28	17.2803	37.0152	0.000135	35.9885	0.004	-1.221		28	16.7445	37.0115	0.00014	35.9898	0.004	-1.216		26	16.704	37.0102	0.000141	35.9902	0.004	-1.215		24	16.7422	37.0039	0.000141	35.991	0.004	-1.212		22	23.9346
32	14.7177	37.0142	0.000127	35.9894	0.004	-1.226		32	16.565	37.0008	0.000133	35.9896	0.0039	-1.213		30	17.2878	37.0157	0.000135	35.9885	0.0039	-1.22		30	16.7449	37.0116	0.000139	35.9903	0.004	-1.216		28	16.7036	37.0103	0.000142	35.9907	0.004	-1.214		26	16.7424	37.0038	0.000141	35.9911	0.004	-1.211		24	23.9378
34	14.7388	37.015	0.000128	35.9894	0.004	-1.225		34	16.564	37.0001	0.000132	35.9886	0.0039	-1.213		32	17.2831	37.0152	0.000135	35.9886	0.0039	-1.22		32	16.744	37.0121	0.000139	35.9898	0.004	-1.216		30	16.7039	37.0102	0.000142	35.99	0.004	-1.215		28	16.7452	37.0038	0.000141	35.9914	0.004	-1.211		26	23.9421
36	14.7421	37.0146	0.00013	35.9904	0.0039	-1.225		36	16.5658	37.0007	0.000132	35.9886	0.004	-1.213		34	17.2765	37.0151	0.000134	35.9883	0.0039	-1.22		34	16.7435	37.0118	0.000139	35.9894	0.0041	-1.217		32	16.7051	37.0106	0.000143	35.9906	0.004	-1.215		30	16.7484	37.0029	0.000141	35.991	0.004	-1.212		28	23.944
38	14.7141	37.0144	0.000128	35.9892	0.0039	-1.226		38	16.568	37.0009	0.000133	35.9891	0.004	-1.212		36	17.2868	37.0146	0.000134	35.9876	0.0039	-1.22		36	16.7429	37.0107	0.000138	35.99	0.004	-1.216		34	16.7046	37.0103	0.000143	35.9912	0.004	-1.214		32	16.7511	37.0031	0.000141	35.9903	0.004	-1.211		30	23.9466
40	14.7085	37.0146	0.000128	35.99	0.004	-1.226		40	16.5694	37.0004	0.000133	35.9888	0.0039	-1.212		38	17.2954	37.0149	0.000135	35.9885	0.0039	-1.221		38	16.7438	37.0117	0.000139	35.9901	0.004	-1.216		36	16.7049	37.0096	0.000143	35.9907	0.004	-1.215		34	16.7536	37.0038	0.000142	35.9911	0.004	-1.212		32	23.9482
42	14.7185	37.014	0.000127	35.99	0.004	-1.226		42	16.571	37.0005	0.000133	35.9883	0.004	-1.213		40	17.2935	37.0146	0.000134	35.9877	0.0039	-1.219		40	16.7434	37.0117	0.000139	35.9894	0.004	-1.216		38	16.7054	37.01	0.000142	35.9907	0.004	-1.214		36	16.755	37.0039	0.000142	35.9907	0.004	-1.211		34	23.9492
44	14.7361	37.014	0.000128	35.989	0.0039	-1.225		44	16.5706	37.0014	0.000133	35.9891	0.0039	-1.212		42	17.2841	37.0156	0.000134	35.9877	0.0039	-1.22		42	16.7434	37.0116	0.000138	35.9898	0.004	-1.216		40	16.7059	37.0103	0.000144	35.9907	0.004	-1.214		38	16.7547	37.0042	0.000142	35.9903	0.004	-1.212		36	23.9535
46	14.7313	37.0143	0.000129	35.99	0.0039	-1.225		46	16.5696	37.0008	0.000134	35.9899	0.004	-1.213		44	17.2758	37.0153	0.000134	35.9883	0.0039	-1.22		44	16.7422	37.0118	0.000139	35.9894	0.004	-1.216		42	16.7064	37.0101	0.000143	35.9908	0.004	-1.214		40	16.7541	37.0045	0.00014	35.9911	0.004	-1.212		38	23.9595
48	14.723	37.0147	0.000129	35.9905	0.004	-1.225		48	16.5685	37.0011	0.000134	35.989	0.004	-1.213		46	17.2741	37.0151	0.000134	35.9879	0.004	-1.22		46	16.7427	37.012	0.000138	35.9898	0.0041	-1.216		44	16.7057	37.0099	0.000143	35.9904	0.004	-1.214		42	16.7519	37.0039	0.000139	35.9915	0.004	-1.211		40	23.9647
50	14.7181	37.015	0.000129	35.9903	0.0039	-1.225		50	16.5682	37.0008	0.000134	35.989	0.0039	-1.213		48	17.2745	37.0151	0.000133	35.9883	0.0039	-1.22		48	16.7435	37.0112	0.000139	35.9901	0.004	-1.216		46	16.7039	37.0094	0.000143	35.991	0.004	-1.215		44	16.7504	37.0034	0.00014	35.9906	0.004	-1.211		42	23.9672
52	14.7169	37.0143	0.00013	35.9902	0.004	-1.225		52	16.5687	37.001	0.000133	35.9894	0.004	-1.212		50	17.2732	37.0156	0.000134	35.9885	0.0039	-1.22		50	16.7443	37.012	0.00014	35.9898	0.004	-1.216		48	16.7017	37.0089	0.000144	35.99	0.004	-1.215		46	16.7471	37.0035	0.000141	35.9904	0.004	-1.211		44	23.9695
54	14.7096	37.0138	0.000129	35.9898	0.0039	-1.225		54	16.5688	37.0004	0.000134	35.9895	0.004	-1.212		52	17.271	37.0154	0.000134	35.9886	0.0039	-1.22		52	16.7445	37.0121	0.00014	35.9898	0.004	-1.216		50	16.702	37.0095	0.000143	35.9908	0.004	-1.215		48	16.7453	37.0036	0.000142	35.9905	0.004	-1.211		46	23.9726
56	14.6979	37.0144	0.000129	35.9896	0.004	-1.225		56	16.5686	37.0003	0.000133	35.9888	0.004	-1.213		54	17.2701	37.0153	0.000133	35.9886	0.0039	-1.219		54	16.7428	37.0117	0.000139	35.99	0.004	-1.217		52	16.7002	37.0098	0.000143	35.99	0.004	-1.214		50	16.7472	37.0037	0.000141	35.9905	0.004	-1.211		48	23.9766
58	14.7049	37.0143	0.000129	35.9904	0.004	-1.225		58	16.5693	37.0007	0.000132	35.9889	0.004	-1.213		56	17.2701	37.0155	0.000134	35.9879	0.0039	-1.221		56	16.7413	37.0114	0.000138	35.99	0.004	-1.216		54	16.6993	37.0097	0.000143	35.9897	0.004	-1.215		52	16.748	37.003	0.000141	35.9909	0.004	-1.211		50	23.9801
60	14.7047	37.0144	0.000129	35.9891	0.0039	-1.225		60	16.5697	37.0012	0.000132	35.9888	0.004	-1.213		58	17.2754	37.0155	0.000133	35.9884	0.0039	-1.221		58	16.7407	37.011	0.00014	35.99	0.004	-1.216		56	16.6991	37.0097	0.000142	35.9903	0.004	-1.214		54	16.7471	37.0033	0.00014	35.9906	0.0039	-1.212		52	23.9826
@1	2	3.4						@1	2	3.4						60	17.2769	37.0155	0.000134	35.9883	0.004	-1.219		60	16.7403	37.0117	0.000139	35.9896	0.004	-1.216		58	16.6996	37.0097	0.000142	35.9903	0.004	-1.213		56	16.7477	37.0043	0.000141	35.9907	0.004	-1.211		54	23.9848
62	14.7141	37.0144	0.000129	35.989	0.0039	-1.225		62	16.5718	37.0003	0.00013	35.9885	0.004	-1.213		@1	2	3.4						@1	2	3.4						60	16.7001	37.0097	0.000143	35.9898	0.004	-1.214		58	16.7489	37.0038	0.000141	35.9909	0.004	-1.211		56	23.9869
64	14.7348	37.0143	0.000128	35.9897	0.0039	-1.225		64	16.5714	36.9998	0.000133	35.9888	0.004	-1.213		62	17.2747	37.016	0.000133	35.9881	0.0039	-1.22		62	16.7401	37.0113	0.000139	35.9901	0.004	-1.216		@1	2	3.4						60	16.7491	37.0038	0.000141	35.9909	0.0039	-1.211		58	23.99
66	14.7252	37.0147	0.000126	35.9894	0.0039	-1.226		66	16.5704	37.0005	0.000133	35.9889	0.004	-1.212		64	17.2791	37.0162	0.000133	35.9887	0.0039	-1.22		64	16.7404	37.0113	0.00014	35.9905	0.004	-1.217		62	16.6993	37.0095	0.000142	35.9905	0.004	-1.215		@1	2	3.4						60	23.9937
68	14.7181	37.0141	0.000127	35.99	0.0039	-1.225		68	16.5718	37.0006	0.000134	35.9882	0.0039	-1.212		66	17.2908	37.016	0.000133	35.9883	0.004	-1.22		66	16.74	37.012	0.000138	35.9903	0.0041	-1.217		64	16.6982	37.0098	0.000142	35.9902	0.004	-1.214		62	16.7487	37.004	0.000141	35.9914	0.0039	-1.212		@1	2
70	14.7111	37.0139	0.000129	35.9894	0.0039	-1.225		70	16.571	37.0007	0.000134	35.9883	0.0039	-1.213		68	17.3021	37.016	0.000135	35.9881	0.0039	-1.219		68	16.739	37.0118	0.000138	35.99	0.0041	-1.216		66	16.6968	37.0099	0.000142	35.9915	0.004	-1.215		64	16.748	37.0033	0.00014	35.9913	0.004	-1.211		62	23.9966
72	14.7022	37.0136	0.000127	35.9898	0.0039	-1.226		72	16.5666	37.0004	0.000132	35.9886	0.0039	-1.213		70	17.3069	37.0162	0.000134	35.9884	0.0039	-1.22		70	16.7376	37.0114	0.000137	35.9899	0.004	-1.216		68	16.6952	37.0102	0.000143	35.9908	0.004	-1.214		66	16.747	37.0033	0.000141	35.9902	0.004	-1.212		64	23.997
74	14.7145	37.0136	0.000129	35.9894	0.0039	-1.225		74	16.5615	37.0007	0.000132	35.9894	0.004	-1.212		72	17.3021	37.0154	0.000134	35.9885	0.0039	-1.22		72	16.7349	37.0114	0.000138	35.99	0.004	-1.216		70	16.6941	37.0103	0.000143	35.9904	0.004	-1.214		68	16.7455	37.004	0.00014	35.9902	0.004	-1.212		66	23.9548
76	14.7378	37.0138	0.000129	35.9895	0.004	-1.226		76	16.5589	37.0012	0.00013	35.9886	0.0039	-1.212		74	17.2932	37.0155	0.000135	35.9881	0.0039	-1.22		74	16.7318	37.0125	0.000138	35.9896	0.004	-1.216		72	16.6932	37.0104	0.000142	35.9908	0.004	-1.215		70	16.7448	37.0034	0.000141	35.9903	0.004	-1.211		68	23.7686
78	14.7594	37.0141	0.000129	35.9903	0.004	-1.225		78	16.5575	37.0015	0.000132	35.9891	0.004	-1.213		76	17.2902	37.0153	0.000134	35.9878	0.0039	-1.22		76	16.7302	37.0124	0.000139	35.9905	0.004	-1.217		74	16.692	37.0104	0.000141	35.9907	0.004	-1.215		72	16.7432	37.0032	0.00014	35.9914	0.004	-1.212		70	23.6074
80	14.7695	37.0144	0.000128	35.9903	0.004	-1.227		80	16.5569	37.0006	0.000131	35.9891	0.004	-1.213		78	17.289	37.0156	0.000135	35.9878	0.0039	-1.219		78	16.7297	37.0121	0.000139	35.9906	0.004	-1.216		76	16.6925	37.0103	0.000141	35.9901	0.004	-1.215		74	16.7425	37.0034	0.00014	35.9905	0.004	-1.211		72	23.5362
82	14.7698	37.0147	0.000128	35.9901	0.004	-1.225		82	16.5567	37.0007	0.000131	35.9882	0.004	-1.213		80	17.2893	37.0164	0.000133	35.9882	0.0039	-1.22		80	16.7299	37.0121	0.000139	35.9904	0.004	-1.215		78	16.6943	37.01	0.000142	35.9913	0.004	-1.215		76	16.7438	37.0042	0.000141	35.9904	0.004	-1.211		74	23.5203
84	14.75	37.0154	0.000129	35.9904	0.0039	-1.226		84	16.5567	37.0014	0.000132	35.9884	0.004	-1.213		82	17.2878	37.0154	0.000133	35.9881	0.0039	-1.219		82	16.73	37.0126	0.000139	35.9902	0.004	-1.216		80	16.6939	37.0102	0.000143	35.9905	0.004	-1.214		78	16.7438	37.0034	0.000141	35.9903	0.004	-1.212		76	23.5214
86	14.7299	37.0151	0.000128	35.9899	0.004	-1.225		86	16.5546	37.0014	0.000132	35.9887	0.0039	-1.213		84	17.2882	37.0146	0.000133	35.988	0.0039	-1.22		84	16.729	37.0114	0.00014	35.9899	0.004	-1.216		82	16.6942	37.0112	0.000142	35.9905	0.004	-1.214		80	16.7433	37.0036	0.000139	35.9898	0.004	-1.211		78	23.5357
88	14.7169	37.0153	0.000129	35.9897	0.004	-1.225		88	16.5544	37.0009	0.000131	35.9885	0.004	-1.212		86	17.2937	37.0156	0.000133	35.9878	0.0039	-1.221		86	16.7288	37.0117	0.00014	35.9907	0.004	-1.217		84	16.6935	37.011	0.000142	35.9905	0.004	-1.214		82	16.7428	37.0033	0.00014	35.9907	0.004	-1.211		80	23.5578
90	14.7147	37.0151	0.000129	35.9899	0.004	-1.226		90	16.5568	37.0007	0.000132	35.9887	0.004	-1.213		88	17.3017	37.0151	0.000133	35.9885	0.0039	-1.22		88	16.7287	37.0127	0.000139	35.99	0.0041	-1.217		86	16.6923	37.0109	0.000143	35.9909	0.004	-1.215		84	16.7414	37.0037	0.00014	35.9905	0.004	-1.211		82	23.5839
92	14.7141	37.0151	0.000129	35.9898	0.004	-1.226		92	16.5597	37.0014	0.000131	35.9889	0.004	-1.212		90	17.3095	37.0157	0.000134	35.9882	0.0039	-1.22		90	16.7298	37.0128	0.000138	35.9899	0.004	-1.217		88	16.6918	37.0107	0.000143	35.9905	0.004	-1.216		86	16.7418	37.0035	0.000139	35.9905	0.004	-1.212		84	23.6163
94	14.7132	37.0155	0.000129	35.99	0.0039	-1.226		94	16.5592	37.0018	0.000132	35.9887	0.004	-1.213		92	17.3108	37.016	0.000134	35.9876	0.0039	-1.219		92	16.7308	37.0121	0.000138	35.9901	0.004	-1.217		90	16.6929	37.0102	0.000142	35.9912	0.004	-1.214		88	16.7422	37.0039	0.000139	35.9907	0.004	-1.212		86	23.6537
96	14.7043	37.0152	0.000129	35.9897	0.0039	-1.226		96	16.5573	37.0019	0.000131	35.9887	0.0039	-1.212		94	17.3079	37.0162	0.000134	35.9886	0.0039	-1.22		94	16.7305	37.0122	0.000139	35.9904	0.004	-1.216		92	16.6931	37.0107	0.000142	35.9908	0.004	-1.214		90	16.7427	37.0042	0.000139	35.9911	0.004	-1.211		88	23.6932
98	14.7063	37.0143	0.000127	35.9897	0.0039	-1.225		98	16.5567	37.0017	0.000132	35.9891	0.0039	-1.212		96	17.3077	37.0164	0.000133	35.988	0.0039	-1.22		96	16.7311	37.0122	0.000139	35.99	0.004	-1.216		94	16.6916	37.0097	0.000143	35.9904	0.004	-1.215		92	16.7436	37.0044	0.000141	35.9906	0.004	-1.21		90	23.7321
100	14.7061	37.0143	0.000129	35.9897	0.004	-1.225		100	16.5585	37.0019	0.000133	35.9884	0.0039	-1.213		98	17.3098	37.0163	0.000134	35.9888	0.0039	-1.22		98	16.7321	37.0123	0.000137	35.9901	0.004	-1.217		96	16.6909	37.0096	0.000142	35.9893	0.004	-1.215		94	16.7442	37.0037	0.00014	35.9904	0.004	-1.212		92	23.7695
102	14.6951	37.0148	0.000129	35.9895	0.0039	-1.225		102	16.5604	37.0017	0.000131	35.988	0.0039	-1.214		100	17.3122	37.016	0.000133	35.9877	0.0039	-1.219		100	16.733	37.0119	0.000139	35.9901	0.004	-1.216		98	16.6911	37.0098	0.000142	35.9895	0.004	-1.214		96	16.7439	37.004	0.000141	35.9908	0.004	-1.212		94	23.8045
104	14.6944	37.0154	0.000129	35.9901	0.004	-1.225		104	16.5612	37.0015	0.000131	35.9889	0.0039	-1.213		102	17.3146	37.0155	0.000134	35.9882	0.0039	-1.22		102	16.7327	37.0119	0.000139	35.9894	0.004	-1.216		100	16.6908	37.0097	0.000142	35.9902	0.004	-1.214		98	16.744	37.0037	0.000141	35.9902	0.004	-1.212		96	23.8375
106	14.7138	37.0151	0.000131	35.9894	0.004	-1.226		106	16.5615	37.0011	0.000131	35.9887	0.0039	-1.213		104	17.3116	37.0161	0.000133	35.9878	0.0039	-1.22		104	16.7326	37.0127	0.00014	35.9902	0.004	-1.217		102	16.6905	37.0096	0.000143	35.9905	0.004	-1.214		100	16.7432	37.0035	0.00014	35.9905	0.004	-1.212		98	23.8681
108	14.7265	37.0154	0.000129	35.9895	0.0039	-1.225		108	16.5619	37.0024	0.000131	35.9886	0.0039	-1.212		106	17.3098	37.0156	0.000133	35.9878	0.0039	-1.22		106	16.7331	37.0121	0.000139	35.9903	0.0041	-1.217		104	16.6902	37.0097	0.000143	35.9908	0.0041	-1.215		102	16.7438	37.0047	0.00014	35.9904	0.004	-1.212		100	23.8953
110	14.7332	37.0156	0.000129	35.9896	0.004	-1.225		110	16.5612	37.0026	0.000132	35.989	0.0039	-1.213		108	17.314	37.0149	0.000133	35.9882	0.0039	-1.22		108	16.7335	37.0115	0.000139	35.9898	0.004	-1.217		106	16.691	37.0089	0.000141	35.9903	0.004	-1.215		104	16.7453	37.0043	0.00014	35.9904	0.004	-1.211		102	23.9209
112	14.7313	37.0148	0.000129	35.9901	0.004	-1.227		112	16.5596	37.0017	0.000132	35.9886	0.004	-1.213		110	17.3164	37.0156	0.000133	35.9881	0.0039	-1.22		110	16.7314	37.0126	0.000139	35.9894	0.0041	-1.216		108	16.6926	37.009	0.000141	35.9911	0.004	-1.214		106	16.7469	37.0041	0.00014	35.9908	0.004	-1.211		104	23.9469
114	14.7367	37.0146	0.000127	35.99	0.004	-1.228		114	16.557	37.0017	0.000132	35.9887	0.004	-1.212		112	17.3193	37.0157	0.000133	35.9882	0.0039	-1.22		112	16.7306	37.012	0.000138	35.99	0.004	-1.216		110	16.6931	37.0093	0.000142	35.99	0.004	-1.215		108	16.7483	37.0038	0.000139	35.9895	0.004	-1.212		106	23.9701
116	14.7824	37.0156	0.000125	35.9904	0.004	-1.229		116	16.5556	37.0019	0.000131	35.9884	0.004	-1.212		114	17.3139	37.0148	0.000133	35.9876	0.0039	-1.22		114	16.7334	37.0118	0.000139	35.9902	0.004	-1.216		112	16.6926	37.0095	0.000142	35.9902	0.004	-1.215		110	16.7477	37.0038	0.000141	35.9899	0.004	-1.211		108	23.9888
118	14.8026	37.0149	0.000126	35.9903	0.0039	-1.229		118	16.5548	37.0019	0.000131	35.9885	0.0039	-1.213		116	17.3025	37.0151	0.000133	35.9874	0.0039	-1.22		116	16.7335	37.0124	0.000139	35.9898	0.004	-1.217		114	16.6914	37.0092	0.000143	35.9908	0.004	-1.214		112	16.7466	37.004	0.000142	35.9906	0.004	-1.212		110	24.0042
120	14.8016	37.0144	0.000126	35.9897	0.004	-1.229		120	16.5533	37.0021	0.000131	35.9885	0.0039	-1.214		118	17.2902	37.0158	0.000133	35.9873	0.0039	-1.221		118	16.7303	37.0123	0.000138	35.9901	0.004	-1.217		116	16.6886	37.0091	0.000142	35.9901	0.004	-1.215		114	16.7464	37.0034	0.000141	35.9913	0.004	-1.211		112	24.0177
122	14.798	37.0146	0.000126	35.99	0.0039	-1.229		122	16.5535	37.0014	0.00013	35.9883	0.004	-1.213		120	17.2791	37.016	0.000133	35.9879	0.0039	-1.22		120	16.7264	37.012	0.000139	35.9905	0.0041	-1.216		118	16.6872	37.0092	0.000141	35.9896	0.0039	-1.215		116	16.7457	37.0038	0.000142	35.9906	0.004	-1.211		114	24.0278
124	14.7869	37.0154	0.000126	35.9904	0.004	-1.229		124	16.5526	37.0018	0.000132	35.9886	0.0039	-1.212		122	17.2748	37.0164	0.000133	35.9877	0.0039	-1.219		122	16.7234	37.0121	0.000138	35.9907	0.004	-1.217		120	16.687	37.0091	0.000141	35.9901	0.004	-1.215		118	16.7462	37.0044	0.000141	35.99	0.004	-1.211		116	24.0368
126	14.7556	37.0151	0.000128	35.9899	0.004	-1.228		126	16.5534	37.0018	0.000133	35.9885	0.0039	-1.213		124	17.2715	37.0157	0.000134	35.9878	0.0039	-1.22		124	16.7217	37.0117	0.000139	35.9904	0.004	-1.217		122	16.6866	37.0088	0.000141	35.9901	0.004	-1.214		120	16.7451	37.0042	0.000141	35.991	0.004	-1.212		118	24.0447
128	14.7305	37.0148	0.000128	35.99	0.004	-1.228		128	16.5543	37.0022	0.000131	35.9883	0.004	-1.213		126	17.2678	37.0165	0.000133	35.9876	0.0039	-1.221		126	16.7188	37.0122	0.000139	35.9898	0.004	-1.216		124	16.6859	37.0098	0.000141	35.9907	0.004	-1.215		122	16.7439	37.0037	0.000141	35.9907	0.004	-1.211		120	24.0516
130	14.7221	37.015	0.000128	35.9903	0.0039	-1.228		130	16.555	37.0021	0.000132	35.9882	0.004	-1.213		128	17.2589	37.0168	0.000134	35.9886	0.0039	-1.22		128	16.7169	37.0122	0.000139	35.9901	0.004	-1.217		126	16.6839	37.0104	0.00014	35.9907	0.0041	-1.215		124	16.7461	37.0038	0.00014	35.9905	0.004	-1.211		122	24.0583
132	14.7141	37.0151	0.000127	35.9896	0.004	-1.229		132	16.5549	37.0021	0.000131	35.9895	0.0039	-1.212		130	17.2475	37.0164	0.000134	35.9883	0.0039	-1.219		130	16.7161	37.0127	0.000139	35.9905	0.0041	-1.216		128	16.6816	37.0095	0.000141	35.9905	0.004	-1.215		126	16.7465	37.0042	0.000141	35.9911	0.004	-1.211		124	24.0652
134	14.712	37.015	0.000127	35.9888	0.004	-1.228		134	16.5553	37.0021	0.000132	35.9894	0.0039	-1.213		132	17.238	37.0164	0.000133	35.9887	0.0039	-1.22		132	16.7157	37.0127	0.000139	35.9903	0.004	-1.218		130	16.6802	37.0094	0.000143	35.9901	0.004	-1.214		128	16.7469	37.004	0.000141	35.9906	0.004	-1.211		126	24.0712
136	14.7165	37.0147	0.000129	35.9891	0.0039	-1.227		136	16.5579	37.002	0.000131	35.9892	0.004	-1.213		134	17.2317	37.0163	0.000134	35.9885	0.0039	-1.22		134	16.7162	37.0124	0.000139	35.9903	0.0041	-1.217		132	16.6789	37.01	0.000143	35.9902	0.004	-1.215		130	16.7471	37.0037	0.00014	35.9914	0.004	-1.212		128	24.0751
138	14.7732	37.0146	0.000129	35.9904	0.0039	-1.227		138	16.5585	37.0017	0.000132	35.9886	0.0039	-1.213		136	17.2281	37.0171	0.000133	35.989	0.0039	-1.219		136	16.718	37.0121	0.00014	35.9899	0.004	-1.216		134	16.6789	37.0101	0.000141	35.9913	0.004	-1.215		132	16.7483	37.0037	0.000141	35.9913	0.004	-1.212		130	24.0788
140	14.8261	37.0146	0.000129	35.9897	0.0039	-1.227		140	16.5576	37.0021	0.000131	35.9891	0.004	-1.213		138	17.2241	37.0169	0.000134	35.9885	0.0039	-1.22		138	16.7177	37.0123	0.000139	35.9899	0.004	-1.216		136	16.6782	37.0097	0.000141	35.99	0.004	-1.215		134	16.7488	37.0037	0.000141	35.9906	0.004	-1.211		132	24.0824
142	14.8299	37.0151	0.000129	35.9893	0.004	-1.227		142	16.5562	37.0021	0.000133	35.9886	0.004	-1.212		140	17.2179	37.0168	0.000132	35.988	0.0039	-1.22		140	16.7181	37.0119	0.000139	35.9892	0.004	-1.217		138	16.678	37.0104	0.000143	35.9906	0.004	-1.214		136	16.7488	37.0042	0.000142	35.9905	0.004	-1.211		134	24.0872
144	14.8046	37.0148	0.00013	35.9896	0.004	-1.227		144	16.556	37.0017	0.000134	35.989	0.0039	-1.213		142	17.2135	37.0168	0.000133	35.9885	0.0039	-1.22		142	16.7186	37.0121	0.000139	35.9894	0.004	-1.217		140	16.6773	37.0103	0.000143	35.9905	0.004	-1.214		138	16.7486	37.0042	0.000141	35.9911	0.004	-1.211		136	24.0922
146	14.7674	37.0147	0.00013	35.9897	0.0039	-1.227		146	16.5565	37.0023	0.000131	35.9886	0.0039	-1.213		144	17.2099	37.0169	0.000134	35.9883	0.0039	-1.22		144	16.7194	37.0125	0.000138	35.9894	0.004	-1.218		142	16.6758	37.0106	0.000141	35.9912	0.004	-1.215		140	16.7489	37.0033	0.000139	35.9909	0.004	-1.212		138	24.0966
148	14.7463	37.0146	0.000129	35.9903	0.0039	-1.227		148	16.5577	37.0015	0.000132	35.989	0.004	-1.213		146	17.2004	37.0166	0.000133	35.9878	0.0039	-1.22		146	16.7193	37.0121	0.000139	35.9901	0.004	-1.216		144	16.6753	37.0099	0.000141	35.9899	0.004	-1.215		142	16.7484	37.0038	0.00014	35.99	0.004	-1.211		140	24.1013
150	14.7194	37.0149	0.000128	35.9901	0.004	-1.228		150	16.5599	37.0016	0.000133	35.9899	0.0039	-1.212		148	17.194	37.0166	0.000133	35.9878	0.0039	-1.219		148	16.72	37.0115	0.000139	35.9903	0.004	-1.217		146	16.6752	37.011	0.000142	35.9907	0.004	-1.214		144	16.7477	37.0043	0.000141	35.991	0.004	-1.211		142	24.1066
152	14.7131	37.0147	0.000128	35.9893	0.004	-1.227		152	16.5585	37.0008	0.000133	35.9891	0.004	-1.212		150	17.1944	37.0169	0.000134	35.9887	0.0039	-1.219		150	16.7215	37.0129	0.000139	35.9899	0.004	-1.217		148	16.6753	37.0108	0.000142	35.9901	0.004	-1.215		146	16.7478	37.0038	0.000142	35.9904	0.004	-1.211		144	24.1113
154	14.7352	37.0147	0.00013	35.9901	0.004	-1.225		154	16.5572	37.0016	0.000132	35.9886	0.004	-1.213		152	17.198	37.0169	0.000133	35.9885	0.0039	-1.22		152	16.7225	37.0127	0.000139	35.9906	0.004	-1.217		150	16.6741	37.0108	0.000142	35.991	0.004	-1.214		148	16.7465	37.0039	0.000142	35.9906	0.004	-1.212		146	24.1149
156	14.7283	37.0155	0.00013	35.9899	0.0039	-1.226		156	16.5568	37.0023	0.000132	35.9892	0.004	-1.212		154	17.2039	37.0166	0.000133	35.9884	0.0039	-1.22		154	16.7237	37.0119	0.000138	35.9904	0.004	-1.216		152	16.6719	37.0104	0.000141	35.9904	0.004	-1.214		150	16.7439	37.0037	0.000139	35.9906	0.004	-1.212		148	24.1187
158	14.7017	37.0148	0.000131	35.989	0.004	-1.225		158	16.5557	37.002	0.000131	35.9892	0.004	-1.212		156	17.2078	37.0164	0.000134	35.9884	0.0039	-1.219		156	16.7248	37.0118	0.000138	35.9892	0.004	-1.217		154	16.6701	37.0106	0.000141	35.9909	0.004	-1.215		152	16.7427	37.004	0.000141	35.9905	0.004	-1.211		150	24.1224
160	14.6892	37.0147	0.000131	35.9897	0.004	-1.225		160	16.5566	37.0016	0.000131	35.989	0.004	-1.214		158	17.2115	37.017	0.000134	35.989	0.0039	-1.219		158	16.7244	37.0128	0.000138	35.99	0.004	-1.218		156	16.6685	37.0107	0.000141	35.9912	0.004	-1.214		154	16.7454	37.0035	0.000141	35.9903	0.004	-1.211		152	24.1265
162	14.6975	37.015	0.000131	35.9893	0.0039	-1.224		162	16.5568	37.0017	0.000133	35.989	0.004	-1.213		160	17.2141	37.017	0.000133	35.9885	0.0039	-1.22		160	16.7233	37.0125	0.000138	35.99	0.004	-1.216		158	16.6672	37.0109	0.000141	35.9913	0.004	-1.215		156	16.7506	37.0048	0.000141	35.9907	0.004	-1.211		154	24.1311
164	14.7104	37.0151	0.00013	35.9899	0.0039	-1.225		164	16.5568	37.0012	0.000132	35.9894	0.004	-1.213		162	17.2195	37.0166	0.000133	35.9877	0.0039	-1.221		162	16.7241	37.0124	0.000138	35.9905	0.004	-1.216		160	16.666	37.0106	0.000139	35.9908	0.004	-1.215		158	16.7503	37.0046	0.00014	35.9905	0.004	-1.211		156	24.1363
166	14.7155	37.0143	0.00013	35.9899	0.004	-1.226		166	16.5573	37.0018	0.000133	35.989	0.004	-1.212		164	17.2305	37.0165	0.000133	35.9879	0.0039	-1.22		164	16.7251	37.0119	0.000138	35.9902	0.004	-1.217		162	16.6656	37.0111	0.000141	35.9902	0.004	-1.214		160	16.7496	37.004	0.00014	35.9899	0.004	-1.21		158	24.1394
168	14.7247	37.0144	0.000131	35.9905	0.0039	-1.225		168	16.5579	37.0022	0.000131	35.9886	0.004	-1.213		166	17.2501	37.0168	0.000133	35.9882	0.0039	-1.218		166	16.726	37.0131	0.000138	35.9896	0.004	-1.217		164	16.6639	37.0119	0.000142	35.9911	0.004	-1.214		162	16.7481	37.0045	0.000141	35.9908	0.004	-1.212		160	24.1427
170	14.7293	37.014	0.000129	35.9902	0.004	-1.225		170	16.5574	37.002	0.000132	35.9892	0.004	-1.213		168	17.2697	37.0172	0.000133	35.9879	0.0039	-1.22		168	16.7263	37.0127	0.000138	35.9903	0.004	-1.217		166	16.6629	37.0106	0.000142	35.9903	0.004	-1.215		164	16.746	37.005	0.000141	35.9905	0.004	-1.211		162	24.1472
172	14.7335	37.0139	0.000129	35.9899	0.0039	-1.226		172	16.5568	37.0017	0.000132	35.9892	0.0039	-1.212		170	17.284	37.0166	0.000133	35.9885	0.0039	-1.22		170	16.726	37.0119	0.000139	35.9902	0.004	-1.216		168	16.6645	37.0111	0.000142	35.9906	0.004	-1.215		166	16.7446	37.0044	0.00014	35.9915	0.004	-1.211		164	24.1519
174	14.7372	37.0142	0.000129	35.9896	0.0039	-1.225		174	16.5558	37.0006	0.000132	35.9894	0.0039	-1.212		172	17.2926	37.0171	0.000132	35.9881	0.0039	-1.22		172	16.7261	37.0123	0.000139	35.9896	0.004	-1.217		170	16.6661	37.0107	0.000142	35.9905	0.004	-1.215		168	16.7437	37.0037	0.00014	35.9908	0.004	-1.211		166	24.155
176	14.7602	37.0147	0.000128	35.9898	0.004	-1.226		176	16.5561	37.0012	0.000132	35.9888	0.0039	-1.214		174	17.3005	37.0167	0.000133	35.9882	0.0039	-1.219		174	16.7252	37.0126	0.000139	35.9894	0.004	-1.216		172	16.6655	37.0108	0.00014	35.9909	0.004	-1.214		170	16.7434	37.005	0.000139	35.9899	0.004	-1.212		168	24.1572
178	14.7582	37.0143	0.000128	35.9904	0.004	-1.226		178	16.5563	37.0015	0.000133	35.9887	0.0039	-1.212		176	17.3051	37.0168	0.000133	35.9883	0.0039	-1.219		176	16.7244	37.0127	0.000138	35.9899	0.004	-1.218		174	16.665	37.0114	0.00014	35.9898	0.004	-1.215		172	16.7431	37.0043	0.000139	35.991	0.004	-1.211		170	24.1595
180	14.745	37.0135	0.000128	35.9901	0.0039	-1.225		180	16.5564	37.0008	0.000132	35.9894	0.004	-1.212		178	17.2995	37.0173	0.000135	35.9893	0.0039	-1.219		178	16.723	37.0127	0.000137	35.9901	0.004	-1.216		176	16.6631	37.0113	0.000141	35.99	0.004	-1.215		174	16.7415	37.004	0.00014	35.9906	0.004	-1.211		172	24.163
182	14.7255	37.0145	0.000128	35.9898	0.004	-1.225		182	16.557	37.0008	0.000132	35.9893	0.0039	-1.213		180	17.293	37.0169	0.000135	35.9881	0.0039	-1.219		180	16.7228	37.0127	0.000139	35.9904	0.004	-1.217		178	16.6618	37.0104	0.000141	35.9906	0.004	-1.215		176	16.7409	37.0047	0.000139	35.9905	0.004	-1.211		174	24.1667
184	14.7238	37.0145	0.000128	35.9902	0.0039	-1.226		184	16.5582	37.0013	0.000131	35.9897	0.004	-1.213		182	17.292	37.0172	0.000134	35.9882	0.0039	-1.22		182	16.7229	37.0127	0.000138	35.9891	0.004	-1.217		180	16.6615	37.0097	0.00014	35.99	0.0039	-1.215		178	16.7403	37.0048	0.000138	35.9903	0.004	-1.211		176	24.171
186	14.7428	37.0152	0.000129	35.9891	0.004	-1.225		186	16.5592	37.0015	0.000133	35.989	0.004	-1.212		184	17.293	37.0168	0.000134	35.9882	0.0039	-1.22		184	16.7214	37.0126	0.000138	35.9898	0.004	-1.217		182	16.6627	37.0106	0.00014	35.9892	0.004	-1.214		180	16.741	37.0051	0.000138	35.9902	0.004	-1.212		178	24.176
188	14.7521	37.0153	0.000129	35.9897	0.004	-1.226		188	16.5596	37.0016	0.000132	35.9892	0.004	-1.213		186	17.2951	37.0172	0.000134	35.9889	0.0039	-1.22		186	16.7211	37.0119	0.000137	35.9903	0.004	-1.217		184	16.6608	37.0106	0.00014	35.9908	0.004	-1.216		182	16.7407	37.0052	0.00014	35.9903	0.004	-1.211		180	24.182
190	14.7475	37.0151	0.000128	35.9902	0.004	-1.227		190	16.5601	37.0025	0.000131	35.9891	0.004	-1.213		188	17.2965	37.017	0.000135	35.9882	0.0039	-1.219		188	16.7211	37.012	0.000138	35.9897	0.004	-1.217		186	16.6592	37.0107	0.000141	35.9902	0.004	-1.214		184	16.741	37.0049	0.000139	35.991	0.004	-1.211		182	24.1869
192	14.7419	37.0151	0.000128	35.99	0.004	-1.226		192	16.5605	37.002	0.000132	35.9891	0.004	-1.212		190	17.3013	37.0172	0.000134	35.9879	0.0039	-1.22		190	16.7196	37.0125	0.000137	35.9902	0.004	-1.217		188	16.6584	37.0107	0.000142	35.9902	0.004	-1.214		186	16.7418	37.0047	0.000139	35.991	0.004	-1.211		184	24.1908
194	14.7462	37.015	0.000128	35.9901	0.004	-1.225		194	16.5585	37.0021	0.000132	35.9884	0.004	-1.213		192	17.3115	37.0173	0.000133	35.9886	0.0039	-1.221		192	16.719	37.0126	0.000137	35.9897	0.004	-1.217		190	16.6589	37.0113	0.000141	35.9895	0.004	-1.215		188	16.7422	37.0056	0.00014	35.9906	0.004	-1.212		186	24.1934
196	14.7471	37.0147	0.000129	35.9901	0.004	-1.226		196	16.5558	37.0021	0.000132	35.9893	0.004	-1.214		194	17.3141	37.0172	0.000134	35.9885	0.0039	-1.218		194	16.7192	37.0128	0.000138	35.9897	0.004	-1.216		192	16.66	37.0114	0.000142	35.9899	0.004	-1.215		190	16.7432	37.0047	0.00014	35.9902	0.004	-1.212		188	24.1942
198	14.7542	37.0148	0.000129	35.9903	0.004	-1.227		198	16.5539	37.0023	0.000131	35.9887	0.004	-1.213		196	17.3102	37.018	0.000133	35.9884	0.0039	-1.219		196	16.7187	37.0125	0.000138	35.9899	0.004	-1.216		194	16.6603	37.0108	0.000142	35.9901	0.004	-1.214		192	16.7433	37.0044	0.00014	35.9912	0.004	-1.211		190	24.1939
200	14.7721	37.0147	0.000129	35.99	0.004	-1.226		200	16.5538	37.0023	0.000132	35.9885	0.0039	-1.212		198	17.3097	37.0173	0.000134	35.9884	0.0039	-1.221		198	16.7187	37.0125	0.000139	35.9899	0.0041	-1.217		196	16.6597	37.0113	0.000141	35.9898	0.004	-1.215		194	16.744	37.0049	0.000141	35.9908	0.004	-1.211		192	24.1994
202	14.7709	37.0144	0.000129	35.9897	0.004	-1.226		202	16.5544	37.0022	0.000132	35.9888	0.0039	-1.212		200	17.317	37.0172	0.000134	35.9884	0.0039	-1.219		200	16.7209	37.0123	0.000138	35.9896	0.004	-1.217		198	16.659	37.011	0.000141	35.9902	0.004	-1.215		196	16.7453	37.0046	0.000141	35.9908	0.004	-1.212		194	24.2086
204	14.7508	37.0146	0.00013	35.9905	0.004	-1.226		204	16.5544	37.0021	0.000133	35.9889	0.004	-1.212		202	17.323	37.0172	0.000134	35.9885	0.004	-1.219		202	16.7222	37.0125	0.000138	35.9911	0.004	-1.217		200	16.6594	37.0111	0.000141	35.9908	0.004	-1.214		198	16.746	37.0043	0.000141	35.9898	0.004	-1.212		196	24.2192
206	14.7524	37.0147	0.000129	35.9897	0.004	-1.226		206	16.555	37.0023	0.000131	35.9893	0.0039	-1.214		204	17.335	37.0174	0.000134	35.988	0.0039	-1.22		204	16.722	37.0119	0.000138	35.9904	0.004	-1.217		202	16.6607	37.0114	0.000139	35.9916	0.004	-1.215		200	16.7462	37.005	0.00014	35.9908	0.004	-1.211		198	24.2277
208	14.7667	37.0138	0.000129	35.989	0.004	-1.225		208	16.5555	37.0017	0.000132	35.9884	0.004	-1.214		206	17.3502	37.0179	0.000134	35.9883	0.0039	-1.221		206	16.7219	37.0125	0.000138	35.9898	0.004	-1.218		204	16.6603	37.0123	0.00014	35.9904	0.004	-1.215		202	16.7453	37.0045	0.000141	35.991	0.004	-1.212		200	24.2351
210	14.76	37.0139	0.000129	35.9898	0.004	-1.226		210	16.555	37.0023	0.000131	35.989	0.004	-1.213		208	17.3569	37.0174	0.000134	35.9879	0.0039	-1.219		208	16.7225	37.0123	0.000137	35.9905	0.004	-1.217		206	16.6606	37.0115	0.000142	35.9907	0.004	-1.215		204	16.7446	37.0038	0.000141	35.9903	0.004	-1.211		202	24.2406
212	14.747	37.0147	0.000129	35.9903	0.0039	-1.226		212	16.5538	37.0029	0.000132	35.9888	0.004	-1.212		210	17.3549	37.0174	0.000133	35.9882	0.0039	-1.22		210	16.7229	37.0125	0.000138	35.9902	0.004	-1.216		208	16.6606	37.0105	0.000141	35.9906	0.004	-1.215		206	16.7445	37.0042	0.000139	35.9905	0.004	-1.211		204	24.2446
214	14.7479	37.0141	0.00013	35.9899	0.004	-1.225		214	16.5547	37.0024	0.000132	35.9897	0.004	-1.212		212	17.3427	37.0183	0.000133	35.9881	0.0039	-1.219		212	16.7214	37.0128	0.000139	35.9904	0.004	-1.217		210	16.6592	37.011	0.000141	35.9906	0.004	-1.214		208	16.7443	37.0043	0.00014	35.99	0.004	-1.212		206	24.2482
216	14.7436	37.0147	0.000129	35.9903	0.004	-1.226		216	16.5555	37.0022	0.000133	35.9885	0.0039	-1.213		214	17.3222	37.0178	0.000134	35.9883	0.0039	-1.219		214	16.7203	37.0131	0.000136	35.9898	0.004	-1.217		212	16.6578	37.0108	0.000141	35.9913	0.004	-1.215		210	16.743	37.0043	0.000139	35.9896	0.004	-1.211		208	24.2497
218	14.7584	37.0147	0.000129	35.9903	0.004	-1.225		218	16.5573	37.0018	0.000133	35.9891	0.004	-1.212		216	17.3054	37.0173	0.000135	35.9884	0.0039	-1.22		216	16.7207	37.0134	0.000137	35.991	0.004	-1.218		214	16.6587	37.0107	0.000142	35.9919	0.004	-1.215		212	16.743	37.0049	0.000139	35.9907	0.004	-1.212		210	24.2504
220	14.7636	37.0148	0.00013	35.9902	0.004	-1.226		220	16.5591	37.003	0.000133	35.9896	0.0039	-1.213		218	17.3094	37.0179	0.000134	35.9895	0.004	-1.219		218	16.721	37.0128	0.000137	35.9902	0.0041	-1.217		216	16.6598	37.0105	0.00014	35.9909	0.004	-1.214		214	16.7428	37.0046	0.00014	35.9905	0.004	-1.211		212	24.251
222	14.7517	37.0146	0.000129	35.9899	0.004	-1.226		222	16.5591	37.0025	0.000133	35.989	0.004	-1.213		220	17.3352	37.0174	0.000133	35.9883	0.004	-1.22		220	16.7196	37.0121	0.000138	35.9899	0.0041	-1.217		218	16.6598	37.0106	0.000142	35.991	0.004	-1.214		216	16.7425	37.0046	0.00014	35.9896	0.004	-1.211		214	24.2533
224	14.7437	37.0145	0.00013	35.9901	0.004	-1.226		224	16.5577	37.0025	0.000133	35.989	0.004	-1.213		222	17.3616	37.0179	0.000133	35.9882	0.0039	-1.22		222	16.7179	37.0126	0.000138	35.9897	0.004	-1.217		220	16.6594	37.0117	0.000142	35.9903	0.004	-1.215		218	16.7427	37.0048	0.000141	35.9909	0.004	-1.211		216	24.2553
226	14.7558	37.014	0.000129	35.9904	0.004	-1.226		226	16.5572	37.0027	0.000132	35.9891	0.004	-1.213		224	17.3869	37.0181	0.000134	35.9879	0.0039	-1.219		224	16.7161	37.0133	0.000139	35.9897	0.004	-1.216		222	16.6595	37.0119	0.000139	35.9902	0.004	-1.216		220	16.7424	37.0047	0.00014	35.9906	0.004	-1.212		218	24.2576
228	14.7742	37.0148	0.000129	35.9904	0.004	-1.226		228	16.5575	37.0021	0.000133	35.9886	0.004	-1.213		226	17.3997	37.0176	0.000134	35.9881	0.0039	-1.22		226	16.7144	37.0131	0.00014	35.9905	0.004	-1.216		224	16.6596	37.0117	0.00014	35.9909	0.004	-1.215		222	16.7409	37.0049	0.000138	35.991	0.004	-1.211		220	24.2583
230	14.7804	37.0144	0.000129	35.99	0.004	-1.226		230	16.558	37.0027	0.000133	35.989	0.004	-1.212		228	17.397	37.017	0.000134	35.9883	0.0039	-1.22		228	16.7147	37.0124	0.000137	35.99	0.004	-1.217		226	16.6591	37.0121	0.000142	35.99	0.004	-1.214		224	16.7406	37.0051	0.000138	35.9905	0.004	-1.212		222	24.2577
232	14.7767	37.0143	0.000131	35.9896	0.004	-1.225		232	16.5572	37.0021	0.000132	35.9887	0.0039	-1.212		230	17.3835	37.0178	0.000133	35.9883	0.0039	-1.22		230	16.7165	37.0129	0.000138	35.9902	0.004	-1.216		228	16.6597	37.0123	0.000142	35.9909	0.004	-1.214		226	16.74	37.0044	0.00014	35.9902	0.004	-1.211		224	24.2583
234	14.7681	37.015	0.000129	35.9902	0.004	-1.227		234	16.5567	37.0025	0.000133	35.989	0.004	-1.213		232	17.3708	37.0179	0.000133	35.9879	0.0039	-1.219		232	16.7184	37.0129	0.000139	35.9903	0.004	-1.217		230	16.6599	37.0112	0.00014	35.99	0.004	-1.216		228	16.7381	37.0053	0.00014	35.9902	0.004	-1.211		226	24.2608
236	14.758	37.0148	0.000127	35.9899	0.004	-1.228		236	16.557	37.003	0.000132	35.9884	0.0039	-1.214		234	17.3644	37.0174	0.000134	35.9887	0.0039	-1.22		234	16.7177	37.0137	0.000138	35.9903	0.004	-1.217		232	16.6606	37.0104	0.00014	35.9904	0.004	-1.215		230	16.7403	37.0045	0.000139	35.9903	0.004	-1.212		228	24.2637
238	14.7558	37.0153	0.000127	35.9906	0.004	-1.228		238	16.5564	37.0023	0.000132	35.9902	0.004	-1.212		236	17.3578	37.0182	0.000134	35.9883	0.0039	-1.22		236	16.7154	37.0136	0.000138	35.9904	0.004	-1.217		234	16.6616	37.0114	0.00014	35.9902	0.004	-1.215		232	16.7413	37.0048	0.000139	35.9907	0.004	-1.211		230	24.2668
240	14.7633	37.0147	0.000127	35.9905	0.004	-1.228		240	16.5555	37.002	0.000134	35.9892	0.004	-1.213		238	17.3422	37.017	0.000133	35.9877	0.0039	-1.219		238	16.7152	37.0136	0.000139	35.9906	0.004	-1.217		236	16.6614	37.0117	0.000142	35.9909	0.004	-1.215		234	16.7416	37.0046	0.000139	35.9912	0.004	-1.212		232	24.2705
242	14.7554	37.0155	0.000128	35.9906	0.004	-1.228		242	16.5569	37.0021	0.000132	35.9894	0.0039	-1.213		240	17.3166	37.0175	0.000133	35.9884	0.0039	-1.22		240	16.7161	37.0131	0.000139	35.99	0.004	-1.217		238	16.6606	37.0108	0.000141	35.9907	0.004	-1.214		236	16.741	37.0043	0.00014	35.9907	0.004	-1.211		234	24.2735
244	14.7505	37.0141	0.000129	35.9905	0.0039	-1.228		244	16.5583	37.0022	0.000132	35.9894	0.004	-1.212		242	17.2807	37.0169	0.000133	35.9888	0.0039	-1.22		242	16.7163	37.0134	0.000139	35.9905	0.004	-1.217		240	16.6603	37.0115	0.000141	35.9908	0.004	-1.214		238	16.7403	37.0043	0.000141	35.99	0.0039	-1.211		236	24.2757
246	14.7479	37.0138	0.00013	35.9896	0.004	-1.227		246	16.5587	37.0024	0.000132	35.9889	0.004	-1.213		244	17.2474	37.0176	0.000134	35.9883	0.0039	-1.219		244	16.7161	37.013	0.000139	35.9907	0.004	-1.216		242	16.6596	37.0111	0.000142	35.9913	0.004	-1.216		240	16.738	37.005	0.000139	35.9906	0.0039	-1.212		238	24.2786
248	14.748	37.0137	0.000131	35.9897	0.004	-1.227		248	16.5592	37.0024	0.000132	35.9893	0.004	-1.214		246	17.2312	37.0182	0.000135	35.9879	0.0039	-1.22		246	16.7164	37.013	0.000139	35.9906	0.004	-1.217		244	16.6589	37.0111	0.00014	35.99	0.004	-1.215		242	16.7348	37.005	0.000139	35.9906	0.004	-1.212		240	24.2821
250	14.7536	37.0136	0.000129	35.99	0.004	-1.227		250	16.5615	37.0025	0.000131	35.9892	0.004	-1.212		248	17.2326	37.0176	0.000134	35.9884	0.0039	-1.219		248	16.7158	37.0131	0.000139	35.9901	0.004	-1.218		246	16.6594	37.0116	0.00014	35.9895	0.004	-1.214		244	16.7334	37.0047	0.000139	35.9904	0.004	-1.212		242	24.2861
252	14.7557	37.0141	0.000129	35.9897	0.004	-1.227		252	16.5608	37.0025	0.000133	35.9891	0.0039	-1.212		250	17.255	37.0181	0.000133	35.9885	0.0039	-1.22		250	16.715	37.0134	0.000137	35.9898	0.004	-1.217		248	16.6592	37.0115	0.00014	35.9901	0.004	-1.215		246	16.733	37.0053	0.00014	35.9902	0.004	-1.211		244	24.2899
254	14.7605	37.0147	0.000131	35.9904	0.004	-1.226		254	16.5586	37.0019	0.000132	35.9885	0.004	-1.213		252	17.2916	37.0179	0.000133	35.9881	0.0039	-1.22		252	16.716	37.0135	0.000137	35.9892	0.004	-1.217		250	16.6587	37.0118	0.00014	35.9891	0.004	-1.215		248	16.733	37.0043	0.00014	35.9906	0.004	-1.212		246	24.2937
256	14.7656	37.0149	0.00013	35.9911	0.004	-1.226		256	16.557	37.0023	0.000133	35.9891	0.004	-1.212		254	17.3273	37.0179	0.000134	35.9887	0.0039	-1.219		254	16.7178	37.0135	0.000138	35.9898	0.004	-1.217		252	16.6598	37.0111	0.000141	35.9897	0.004	-1.214		250	16.7325	37.0043	0.00014	35.9906	0.004	-1.212		248	24.2965
258	14.779	37.0139	0.00013	35.9898	0.004	-1.226		258	16.5578	37.0028	0.000132	35.9899	0.004	-1.212		256	17.3609	37.018	0.000134	35.9892	0.0039	-1.219		256	16.7184	37.0132	0.000138	35.9894	0.004	-1.217		254	16.6603	37.0114	0.000141	35.9897	0.004	-1.215		252	16.7321	37.0046	0.000139	35.9901	0.004	-1.211		250	24.2999
260	14.7951	37.0146	0.000129	35.9902	0.0039	-1.226		260	16.558	37.0022	0.000131	35.9896	0.0039	-1.214		258	17.3856	37.0178	0.000133	35.9886	0.0039	-1.22		258	16.7176	37.0135	0.000139	35.99	0.004	-1.217		256	16.6612	37.011	0.00014	35.99	0.004	-1.215		254	16.7325	37.0046	0.00014	35.9905	0.004	-1.212		252	24.3025
262	14.7988	37.0142	0.000129	35.99	0.0039	-1.226		262	16.557	37.0027	0.000132	35.9882	0.004	-1.212		260	17.3965	37.0181	0.000135	35.9888	0.004	-1.219		260	16.7178	37.0135	0.000138	35.9899	0.004	-1.216		258	16.6597	37.0108	0.000141	35.99	0.004	-1.215		256	16.7316	37.0049	0.00014	35.9907	0.004	-1.212		254	24.3046
264	14.7697	37.0139	0.00013	35.9902	0.004	-1.227		264	16.5566	37.0016	0.000133	35.9893	0.0039	-1.213		262	17.396	37.0173	0.000134	35.9886	0.0039	-1.219		262	16.7184	37.0133	0.00014	35.9895	0.004	-1.217		260	16.6584	37.0115	0.000141	35.99	0.004	-1.214		258	16.731	37.0048	0.00014	35.9908	0.004	-1.211		256	24.307
266	14.748	37.0142	0.000129	35.9911	0.004	-1.226		266	16.5572	37.0016	0.000131	35.9888	0.004	-1.213		264	17.3912	37.0182	0.000135	35.9885	0.0039	-1.22		264	16.7188	37.0137	0.000138	35.9899	0.004	-1.218		262	16.6591	37.0113	0.00014	35.9908	0.004	-1.216		260	16.7313	37.004	0.000139	35.9903	0.004	-1.212		258	24.3093
268	14.7461	37.0142	0.000129	35.9905	0.004	-1.228		268	16.5577	37.0021	0.000132	35.9886	0.004	-1.212		266	17.3835	37.0182	0.000134	35.9884	0.0039	-1.22		266	16.7186	37.0134	0.000138	35.9904	0.004	-1.217		264	16.6594	37.0118	0.000141	35.9902	0.004	-1.215		262	16.7306	37.0042	0.000139	35.9904	0.004	-1.211		260	24.3129
270	14.7374	37.0142	0.00013	35.9903	0.004	-1.227		270	16.5594	37.0018	0.000132	35.9877	0.0039	-1.213		268	17.3725	37.0176	0.000134	35.9887	0.0039	-1.22		268	16.7178	37.0133	0.000139	35.9898	0.004	-1.217		266	16.6589	37.0117	0.000141	35.9908	0.004	-1.215		264	16.7301	37.0045	0.000139	35.9905	0.004	-1.211		262	24.317
272	14.7315	37.0142	0.000129	35.9904	0.004	-1.227		272	16.5606	37.0022	0.000132	35.9878	0.004	-1.213		270	17.3621	37.0182	0.000134	35.9887	0.0039	-1.22		270	16.7184	37.0134	0.000138	35.9891	0.004	-1.218		268	16.6593	37.0113	0.00014	35.9906	0.004	-1.215		266	16.7306	37.0042	0.000139	35.9898	0.004	-1.212		264	24.3208
274	14.7367	37.0141	0.000128	35.9901	0.004	-1.226		274	16.56	37.0017	0.000132	35.9878	0.004	-1.214		272	17.3461	37.0179	0.000133	35.9889	0.0039	-1.219		272	16.7188	37.0132	0.000138	35.9893	0.004	-1.217		270	16.6588	37.0116	0.00014	35.9906	0.004	-1.215		268	16.73	37.0042	0.00014	35.9899	0.004	-1.211		266	24.326
276	14.7489	37.0145	0.000129	35.9898	0.004	-1.226		276	16.5602	37.0022	0.000131	35.9886	0.004	-1.213		274	17.3311	37.0175	0.000135	35.9885	0.0039	-1.219		274	16.7189	37.013	0.000138	35.9901	0.004	-1.216		272	16.6592	37.0119	0.00014	35.9899	0.004	-1.214		270	16.729	37.0044	0.000139	35.9902	0.0039	-1.212		268	24.3295
278	14.775	37.0142	0.000129	35.9907	0.004	-1.227		278	16.5614	37.0019	0.000132	35.988	0.004	-1.212		276	17.3214	37.018	0.000135	35.9886	0.0039	-1.22		276	16.7191	37.0136	0.00014	35.9902	0.004	-1.217		274	16.6579	37.0112	0.00014	35.9902	0.004	-1.215		272	16.7289	37.004	0.000139	35.9894	0.004	-1.213		270	24.3331
280	14.7887	37.0139	0.000129	35.9902	0.004	-1.226		280	16.56	37.0021	0.000133	35.9886	0.004	-1.213		278	17.3191	37.0182	0.000134	35.9891	0.0039	-1.22		278	16.718	37.0135	0.000139	35.9903	0.004	-1.217		276	16.6571	37.0115	0.000141	35.9906	0.004	-1.215		274	16.7287	37.0044	0.000138	35.9905	0.0039	-1.212		272	24.3358
282	14.7889	37.0138	0.000128	35.9893	0.0039	-1.227		282	16.5586	37.0021	0.000132	35.9883	0.0039	-1.213		280	17.3161	37.0181	0.000134	35.9889	0.0039	-1.22		280	16.7166	37.0133	0.000138	35.9897	0.004	-1.218		278	16.6578	37.012	0.00014	35.9898	0.004	-1.215		276	16.729	37.0048	0.000139	35.9905	0.004	-1.211		274	24.3379
284	14.7882	37.014	0.000129	35.9896	0.0039	-1.226		284	16.5579	37.0022	0.000132	35.9892	0.004	-1.212		282	17.3157	37.0193	0.000135	35.9884	0.0039	-1.219		282	16.716	37.0128	0.000139	35.9908	0.004	-1.217		280	16.6558	37.0122	0.00014	35.9909	0.004	-1.215		278	16.7291	37.0048	0.00014	35.9906	0.004	-1.211		276	24.3414
286	14.7842	37.0145	0.00013	35.9899	0.004	-1.225		286	16.5596	37.0022	0.000133	35.9881	0.004	-1.213		284	17.3218	37.0183	0.000135	35.9885	0.0039	-1.22		284	16.7156	37.0139	0.000138	35.9902	0.004	-1.217		282	16.6522	37.0119	0.000141	35.99	0.004	-1.214		280	16.7287	37.0046	0.00014	35.9905	0.0039	-1.212		278	24.3463
288	14.7837	37.0144	0.000129	35.99	0.0039	-1.226		288	16.5605	37.0019	0.000131	35.9882	0.0039	-1.212		286	17.3289	37.0178	0.000134	35.9885	0.0039	-1.22		286	16.7148	37.013	0.000138	35.9902	0.004	-1.218		284	16.6512	37.0115	0.000141	35.9901	0.004	-1.215		282	16.7272	37.005	0.000138	35.9897	0.0039	-1.213		280	24.35
290	14.7866	37.0145	0.000129	35.9908	0.004	-1.226		290	16.5588	37.002	0.000131	35.9881	0.0039	-1.213		288	17.3326	37.0184	0.000134	35.9878	0.0039	-1.221		288	16.7137	37.0128	0.000138	35.9898	0.004	-1.216		286	16.6503	37.0125	0.000141	35.9906	0.004	-1.216		284	16.7266	37.0044	0.000139	35.9904	0.004	-1.211		282	24.3523
292	14.7757	37.0152	0.000129	35.9907	0.004	-1.226		292	16.5574	37.0018	0.000132	35.9889	0.0039	-1.213		290	17.3324	37.0189	0.000132	35.9884	0.0039	-1.22		290	16.7127	37.0125	0.000139	35.9899	0.004	-1.217		288	16.6486	37.0128	0.00014	35.9898	0.004	-1.215		286	16.7256	37.0044	0.000139	35.9899	0.004	-1.211		284	24.3555
294	14.7697	37.0146	0.000128	35.99	0.0039	-1.226		294	16.5577	37.0024	0.000133	35.9888	0.004	-1.213		292	17.33	37.0182	0.000132	35.9886	0.0039	-1.219		292	16.7125	37.0134	0.000139	35.9898	0.004	-1.217		290	16.6452	37.0121	0.00014	35.99	0.004	-1.214		288	16.7247	37.0055	0.00014	35.9901	0.004	-1.212		286	24.3585
296	14.7631	37.014	0.000128	35.9898	0.0039	-1.226		296	16.5592	37.002	0.000131	35.9885	0.004	-1.213		294	17.3344	37.0187	0.000133	35.9884	0.0039	-1.22		294	16.7112	37.0129	0.000138	35.99	0.004	-1.217		292	16.6424	37.012	0.00014	35.9901	0.004	-1.214		290	16.7251	37.0055	0.000139	35.9902	0.004	-1.212		288	24.361
298	14.7663	37.0136	0.000128	35.9899	0.004	-1.227		298	16.5585	37.0022	0.000132	35.9887	0.004	-1.213		296	17.3511	37.0187	0.000133	35.9884	0.004	-1.219		296	16.7104	37.013	0.000139	35.9898	0.004	-1.217		294	16.6412	37.0123	0.000139	35.9899	0.004	-1.216		292	16.7266	37.0047	0.000138	35.9905	0.004	-1.212		290	24.3629
300	14.7791	37.0142	0.000129	35.9903	0.004	-1.226		300	16.5569	37.0024	0.000132	35.9884	0.004	-1.213		298	17.3813	37.0187	0.000134	35.9892	0.0039	-1.22		298	16.7101	37.0127	0.000137	35.9894	0.0041	-1.217		296	16.6414	37.0119	0.00014	35.99	0.004	-1.216		294	16.7276	37.0054	0.00014	35.9908	0.004	-1.211		292	24.365
302	14.7905	37.0141	0.000129	35.9897	0.0039	-1.226		302	16.5572	37.0024	0.000132	35.9895	0.004	-1.213		300	17.4117	37.0185	0.000133	35.9886	0.0039	-1.219		300	16.7102	37.0126	0.000139	35.9901	0.004	-1.217		298	16.6417	37.0121	0.00014	35.9905	0.004	-1.215		296	16.7271	37.0056	0.000139	35.9906	0.004	-1.212		294	24.3686
304	14.7888	37.0149	0.000129	35.989	0.004	-1.227		304	16.5584	37.0018	0.000132	35.989	0.004	-1.213		302	17.4337	37.0187	0.000134	35.9881	0.0039	-1.22		302	16.7096	37.013	0.000139	35.9905	0.004	-1.217		300	16.642	37.0114	0.000139	35.991	0.004	-1.214		298	16.7287	37.0057	0.000139	35.991	0.004	-1.211		296	24.3705
306	14.7768	37.0147	0.000128	35.9895	0.004	-1.228		306	16.558	37.0022	0.000133	35.9887	0.004	-1.213		304	17.436	37.0185	0.000133	35.9886	0.0039	-1.22		304	16.7087	37.0121	0.000138	35.9902	0.004	-1.218		302	16.6438	37.0111	0.00014	35.9905	0.004	-1.214		300	16.7295	37.0052	0.000138	35.9907	0.004	-1.212		298	24.3725
308	14.7662	37.0152	0.000127	35.9904	0.004	-1.228		308	16.5541	37.0018	0.000132	35.9882	0.004	-1.213		306	17.4201	37.0185	0.000133	35.9892	0.0039	-1.219		306	16.7079	37.0121	0.000138	35.9899	0.004	-1.217		304	16.6452	37.0112	0.00014	35.9903	0.004	-1.215		302	16.7287	37.005	0.000138	35.9899	0.004	-1.212		300	24.3744
310	14.7668	37.0147	0.000128	35.9899	0.004	-1.227		310	16.5512	37.002	0.000132	35.9886	0.004	-1.213		308	17.3995	37.0187	0.000134	35.9892	0.0039	-1.22		308	16.7078	37.0131	0.000137	35.9899	0.004	-1.217		306	16.6473	37.0116	0.000141	35.99	0.004	-1.215		304	16.7281	37.0059	0.000139	35.9899	0.004	-1.211		302	24.3777
312	14.7738	37.0152	0.000128	35.9893	0.004	-1.226		312	16.5505	37.0021	0.000132	35.9897	0.004	-1.213		310	17.373	37.0183	0.000134	35.9881	0.0039	-1.221		310	16.7086	37.0128	0.000138	35.99	0.004	-1.217		308	16.648	37.0114	0.00014	35.9905	0.0039	-1.216		306	16.7281	37.0061	0.00014	35.9903	0.004	-1.211		304	24.3827
314	14.7817	37.0147	0.000129	35.9895	0.0039	-1.227		314	16.5517	37.0017	0.000132	35.9889	0.004	-1.213		312	17.3458	37.0187	0.000133	35.9877	0.0039	-1.22		312	16.709	37.0128	0.000138	35.99	0.004	-1.217		310	16.6482	37.0119	0.00014	35.9904	0.004	-1.215		308	16.7273	37.0049	0.00014	35.9901	0.0039	-1.212		306	24.3855
316	14.7841	37.0144	0.000129	35.9893	0.0039	-1.227		316	16.5523	37.0016	0.000133	35.9891	0.0039	-1.212		314	17.321	37.0193	0.000135	35.9877	0.0039	-1.219		314	16.7082	37.0125	0.000138	35.9898	0.004	-1.218		312	16.6475	37.0114	0.000139	35.99	0.004	-1.215		310	16.7276	37.0054	0.000138	35.9906	0.0039	-1.213		308	24.3887
318	14.782	37.0147	0.000128	35.9898	0.0039	-1.227		318	16.5509	37.0013	0.000133	35.9891	0.004	-1.213		316	17.3014	37.0178	0.000135	35.9881	0.0039	-1.219		316	16.7081	37.0127	0.000138	35.9892	0.004	-1.217		314	16.6479	37.0116	0.00014	35.9902	0.004	-1.216		312	16.7276	37.0057	0.000139	35.9892	0.004	-1.212		310	24.391
320	14.7845	37.015	0.000129	35.9903	0.0039	-1.227		320	16.5514	37.0015	0.000132	35.9887	0.004	-1.214		318	17.2957	37.0182	0.000134	35.988	0.0039	-1.22		318	16.7091	37.0128	0.000138	35.9899	0.004	-1.217		316	16.6505	37.0111	0.000139	35.9907	0.004	-1.215		314	16.7268	37.0056	0.000139	35.9896	0.004	-1.212		312	24.3935
322	14.7881	37.0142	0.000129	35.99	0.004	-1.227		322	16.55	37.0014	0.000132	35.9886	0.0039	-1.212		320	17.3077	37.0184	0.000133	35.9884	0.0039	-1.22		320	16.7097	37.0122	0.000139	35.9899	0.004	-1.217		318	16.6508	37.0114	0.000139	35.9898	0.004	-1.214		316	16.7252	37.005	0.000138	35.9908	0.004	-1.212		314	24.3967
324	14.7933	37.0139	0.000129	35.9901	0.004	-1.225		324	16.5493	37.0023	0.000132	35.9888	0.0039	-1.213		322	17.3206	37.0182	0.000134	35.9887	0.0039	-1.22		322	16.7091	37.0132	0.000139	35.9902	0.004	-1.217		320	16.6486	37.0114	0.00014	35.9903	0.0039	-1.214		318	16.7252	37.0051	0.000139	35.9908	0.004	-1.211		316	24.3999
326	14.7969	37.0146	0.000129	35.99	0.0039	-1.226		326	16.5492	37.0021	0.000132	35.9881	0.004	-1.213		324	17.333	37.0182	0.000135	35.9895	0.0039	-1.22		324	16.7101	37.013	0.000138	35.9899	0.004	-1.217		322	16.6453	37.0125	0.00014	35.9908	0.0039	-1.215		320	16.7247	37.005	0.00014	35.9905	0.004	-1.212		318	24.4025
328	14.7937	37.0145	0.000129	35.99	0.004	-1.226		328	16.549	37.0023	0.000132	35.9889	0.004	-1.213		326	17.3492	37.0183	0.000134	35.9882	0.0039	-1.22		326	16.7118	37.0132	0.000138	35.9904	0.004	-1.217		324	16.645	37.0114	0.000139	35.991	0.004	-1.216		322	16.7237	37.0052	0.000139	35.9899	0.004	-1.212		320	24.4059
330	14.7795	37.0147	0.00013	35.9899	0.0039	-1.226		330	16.5497	37.0023	0.000132	35.9883	0.0039	-1.213		328	17.3666	37.0186	0.000133	35.9887	0.0039	-1.22		328	16.7126	37.0132	0.000138	35.9904	0.004	-1.218		326	16.6459	37.011	0.000139	35.99	0.004	-1.215		324	16.7237	37.0054	0.000139	35.9902	0.004	-1.212		322	24.4084
332	14.7669	37.0146	0.000129	35.9897	0.0039	-1.227		332	16.5505	37.0028	0.000132	35.9892	0.004	-1.213		330	17.382	37.0181	0.000134	35.9883	0.004	-1.221		330	16.7118	37.0131	0.000138	35.9894	0.004	-1.217		328	16.6473	37.0111	0.00014	35.99	0.004	-1.215		326	16.7245	37.0053	0.00014	35.9898	0.004	-1.213		324	24.411
334	14.7607	37.0147	0.000129	35.9891	0.0039	-1.227		334	16.5501	37.0022	0.000132	35.9884	0.004	-1.212		332	17.3982	37.0185	0.000133	35.9885	0.0039	-1.22		332	16.711	37.0143	0.000139	35.9903	0.004	-1.217		330	16.6484	37.0117	0.000139	35.9904	0.004	-1.215		328	16.7239	37.0049	0.000139	35.9901	0.004	-1.212		326	24.4143
336	14.7488	37.0147	0.000128	35.9891	0.0039	-1.227		336	16.5487	37.0031	0.000132	35.9886	0.004	-1.213		334	17.4128	37.0183	0.000133	35.9882	0.004	-1.22		334	16.7092	37.0134	0.000139	35.9903	0.004	-1.216		332	16.6492	37.012	0.00014	35.99	0.004	-1.215		330	16.7221	37.0053	0.00014	35.9898	0.004	-1.211		328	24.4165
338	14.7546	37.0146	0.000128	35.9901	0.0039	-1.226		338	16.549	37.002	0.000132	35.9893	0.004	-1.213		336	17.4235	37.018	0.000134	35.9892	0.0039	-1.219		336	16.7063	37.0132	0.000138	35.9901	0.004	-1.217		334	16.6502	37.012	0.00014	35.9902	0.0039	-1.215		332	16.7219	37.0052	0.000139	35.9899	0.004	-1.212		330	24.4201
340	14.7729	37.0141	0.000127	35.9898	0.0039	-1.227		340	16.5508	37.0025	0.000133	35.9892	0.004	-1.213		338	17.4252	37.0177	0.000134	35.9892	0.0039	-1.219		338	16.7037	37.0136	0.000137	35.9897	0.004	-1.218		336	16.6503	37.0118	0.000138	35.9902	0.004	-1.216		334	16.7212	37.0049	0.00014	35.9902	0.0039	-1.212		332	24.4237
342	14.7828	37.0144	0.000128	35.9894	0.004	-1.227		342	16.5513	37.0029	0.000132	35.9893	0.004	-1.213		340	17.4152	37.018	0.000134	35.9891	0.0039	-1.221		340	16.7029	37.0129	0.000137	35.9899	0.004	-1.218		338	16.6479	37.0127	0.000139	35.9909	0.004	-1.215		336	16.7214	37.0052	0.000139	35.9901	0.004	-1.213		334	24.4287
344	14.7835	37.0148	0.000128	35.9892	0.004	-1.226		344	16.5498	37.0034	0.000131	35.9885	0.004	-1.212		342	17.3898	37.0192	0.000132	35.9882	0.0039	-1.22		342	16.7022	37.0128	0.000136	35.9898	0.004	-1.217		340	16.6476	37.0121	0.000139	35.9905	0.004	-1.215		338	16.7214	37.0051	0.000138	35.9907	0.004	-1.212		336	24.4327
346	14.7745	37.0153	0.000129	35.9897	0.004	-1.226		346	16.55	37.0023	0.000132	35.9885	0.004	-1.213		344	17.3628	37.0189	0.000133	35.9882	0.0039	-1.219		344	16.7014	37.0131	0.000136	35.9895	0.004	-1.217		342	16.6449	37.0119	0.000141	35.9899	0.004	-1.214		340	16.721	37.0055	0.000138	35.9905	0.004	-1.212		338	24.4361
348	14.7715	37.0148	0.000128	35.9898	0.0039	-1.227		348	16.5505	37.0027	0.000132	35.9893	0.004	-1.213		346	17.3476	37.0193	0.000132	35.9891	0.0039	-1.22		346	16.7019	37.0131	0.000136	35.99	0.004	-1.217		344	16.6433	37.0126	0.00014	35.9902	0.004	-1.215		342	16.7204	37.005	0.000139	35.9905	0.004	-1.212		340	24.4392
350	14.7638	37.0146	0.000128	35.99	0.0039	-1.227		350	16.5503	37.0022	0.000132	35.9894	0.004	-1.213		348	17.3419	37.0187	0.000134	35.9889	0.0039	-1.22		348	16.7025	37.0133	0.000136	35.9895	0.004	-1.218		346	16.6427	37.0121	0.00014	35.9911	0.004	-1.214		344	16.7208	37.0049	0.000139	35.9904	0.004	-1.212		342	24.4438
352	14.7567	37.0141	0.000128	35.9904	0.0039	-1.227		352	16.5504	37.0029	0.000132	35.9887	0.0039	-1.213		350	17.3463	37.02	0.000134	35.9883	0.0039	-1.221		350	16.7017	37.0132	0.000138	35.9902	0.004	-1.217		348	16.6433	37.0117	0.000141	35.9906	0.004	-1.215		346	16.7205	37.0056	0.000139	35.9899	0.004	-1.211		344	24.447
354	14.7689	37.0137	0.000126	35.9907	0.0039	-1.226		354	16.5517	37.0037	0.000133	35.9885	0.004	-1.214		352	17.3587	37.0196	0.000134	35.9887	0.0039	-1.221		352	16.7023	37.0132	0.000138	35.9901	0.004	-1.217		350	16.6431	37.0121	0.00014	35.9901	0.004	-1.215		348	16.7197	37.0055	0.000139	35.9905	0.004	-1.212		346	24.4502
356	14.7671	37.0138	0.000128	35.9895	0.0039	-1.227		356	16.5515	37.0036	0.000131	35.9891	0.004	-1.214		354	17.376	37.0192	0.000133	35.9879	0.0039	-1.219		354	16.7049	37.0132	0.000138	35.989	0.004	-1.217		352	16.6436	37.0118	0.00014	35.9904	0.004	-1.215		350	16.7205	37.005	0.000139	35.9903	0.004	-1.212		348	24.4531
358	14.7733	37.0137	0.000129	35.9895	0.0039	-1.226		358	16.5525	37.0034	0.000132	35.9891	0.004	-1.214		356	17.3949	37.0191	0.000134	35.9888	0.0039	-1.219		356	16.7071	37.0134	0.000139	35.9899	0.004	-1.217		354	16.6435	37.0117	0.000139	35.9901	0.004	-1.215		352	16.7219	37.0058	0.000139	35.9901	0.004	-1.212		350	24.4563
360	14.7484	37.0142	0.000127	35.9899	0.0039	-1.227		360	16.5525	37.0034	0.000132	35.9887	0.0039	-1.212		358	17.4101	37.0189	0.000134	35.989	0.0039	-1.22		358	16.7072	37.0131	0.000138	35.9898	0.004	-1.218		356	16.6426	37.0116	0.00014	35.9903	0.004	-1.215		354	16.7212	37.0062	0.00014	35.9901	0.004	-1.212		352	24.4607
@2	9.9983	17.1						@2	9.9983	17.1						360	17.4147	37.0192	0.000133	35.9882	0.0039	-1.22		360	16.7063	37.0127	0.000137	35.9901	0.004	-1.217		358	16.6439	37.0107	0.00014	35.9903	0.004	-1.215		356	16.7193	37.0059	0.000139	35.9904	0.004	-1.212		354	24.4624
362	14.7031	37.0146	0.000128	35.9893	0.0039	-1.225		362	16.552	37.0032	0.000131	35.9895	0.004	-1.212		@2	9.9983	17.1						@2	9.9983	17.1						360	16.6462	37.0117	0.000141	35.9903	0.0039	-1.215		358	16.7186	37.0053	0.000139	35.9904	0.004	-1.213		356	24.4642
364	14.6592	37.0148	0.000131	35.9893	0.004	-1.222		364	16.5407	37.0032	0.000133	35.9881	0.004	-1.213		362	17.4077	37.0194	0.000134	35.9882	0.0039	-1.22		362	16.7056	37.0134	0.000138	35.99	0.004	-1.217		@2	9.9983	17.1						360	16.718	37.0055	0.00014	35.9907	0.004	-1.212		358	24.4664
366	14.1327	37.0144	0.000131	35.9897	0.0039	-1.223		366	15.8084	37.0028	0.000133	35.9887	0.0039	-1.212		364	17.3864	37.0197	0.000133	35.9887	0.0039	-1.221		364	16.7026	37.0131	0.000137	35.9903	0.004	-1.217		362	16.6489	37.0119	0.000139	35.9903	0.0039	-1.215		@2	9.9983	17.1						360	24.4683
368	12.4643	37.0141	0.00013	35.9903	0.0039	-1.223		368	12.2067	37.0033	0.000133	35.9894	0.004	-1.212		366	17.0734	37.0194	0.000133	35.9891	0.0039	-1.22		366	16.6908	37.0134	0.000137	35.9899	0.004	-1.216		364	16.6422	37.0115	0.000139	35.9901	0.004	-1.215		362	16.7163	37.0056	0.00014	35.9904	0.004	-1.212		@2	9.9983
370	9.49351	37.0151	0.000129	35.9905	0.0039	-1.224		370	6.60867	37.004	0.000132	35.9894	0.004	-1.212		368	15.3425	37.0197	0.000133	35.9888	0.0039	-1.221		368	16.6861	37.013	0.000139	35.9901	0.004	-1.216		366	16.6188	37.012	0.00014	35.9903	0.004	-1.214		364	16.6975	37.0061	0.00014	35.9901	0.004	-1.211		362	24.4723
372	5.89778	37.0144	0.000128	35.991	0.004	-1.224		372	0.525454	37.0053	0.000129	35.9909	0.004	-1.213		370	12.3176	37.0193	0.000133	35.9897	0.0039	-1.222		370	16.6755	37.0139	0.000138	35.99	0.004	-1.216		368	16.609	37.0112	0.00014	35.9898	0.004	-1.213		366	16.6006	37.0058	0.00014	35.9902	0.004	-1.211		364	24.4751
374	1.79437	37.0153	0.000124	35.9916	0.004	-1.226		374	-5.14097	37.0057	0.000124	35.9922	0.0041	-1.215		372	8.93357	37.0202	0.00013	35.9894	0.0039	-1.223		372	16.6506	37.0129	0.000138	35.9902	0.004	-1.217		370	16.5637	37.0117	0.00014	35.9903	0.004	-1.215		368	16.443	37.0052	0.00014	35.9902	0.004	-1.211		366	24.4737
376	-2.47925	37.0152	0.00012	35.9925	0.0041	-1.227		376	-10.1774	37.0062	0.000117	35.9921	0.0041	-1.217		374	5.65972	37.0206	0.000129	35.99	0.004	-1.225		374	16.678	37.0132	0.000137	35.9899	0.0041	-1.219		372	16.5095	37.0117	0.000138	35.9906	0.004	-1.215		370	16.2821	37.0051	0.00014	35.9898	0.004	-1.211		368	24.5237
378	-6.52853	37.0158	0.000115	35.9926	0.0041	-1.23		378	-14.5409	37.0071	0.000109	35.9917	0.0041	-1.218		376	2.63181	37.0212	0.000125	35.9906	0.004	-1.226		376	16.706	37.0128	0.000138	35.9896	0.004	-1.218		374	16.3896	37.0116	0.00014	35.9904	0.004	-1.215		372	16.1353	37.0045	0.000139	35.9897	0.004	-1.212		370	24.5706
380	-10.2587	37.0169	0.000107	35.993	0.0041	-1.232		380	-18.2041	37.0075	0.000102	35.9918	0.0041	-1.221		378	-0.022401	37.0202	0.000119	35.9921	0.004	-1.227		378	16.694	37.0134	0.000136	35.9903	0.004	-1.218		376	16.0214	37.0117	0.000139	35.9907	0.004	-1.215		374	16.0035	37.0053	0.000138	35.9906	0.004	-1.213		372	24.4958
382	-12.9311	37.0171	0.0001	35.9917	0.0041	-1.235		382	-20.8489	37.0083	9.4e-05	35.9917	0.0041	-1.223		380	-2.31537	37.0215	0.000116	35.9923	0.004	-1.229		380	16.6694	37.013	0.000136	35.9899	0.004	-1.218		378	15.5287	37.0125	0.000139	35.9907	0.004	-1.216		376	15.8866	37.0055	0.000137	35.9899	0.004	-1.213		374	24.3806
384	-13.5689	37.0166	9.5e-05	35.9923	0.0041	-1.235		384	-20.4445	37.0085	8.6e-05	35.9911	0.0041	-1.224		382	-4.17613	37.022	0.000112	35.9919	0.004	-1.231		382	16.6541	37.0132	0.000136	35.9903	0.004	-1.219		380	15.0046	37.0122	0.000139	35.9899	0.004	-1.216		378	15.7827	37.0053	0.000137	35.9911	0.004	-1.213		376	24.1802
386	-12.0287	37.0164	9.1e-05	35.9916	0.0041	-1.234		386	-17.1386	37.0078	8.3e-05	35.9915	0.0041	-1.224		384	-4.52147	37.0221	0.000108	35.9911	0.004	-1.231		384	16.6668	37.0134	0.000137	35.9894	0.004	-1.219		382	14.5984	37.0119	0.000137	35.9906	0.004	-1.217		380	15.6983	37.005	0.000137	35.9907	0.004	-1.213		378	23.9791
388	-9.33273	37.0167	8.9e-05	35.9914	0.0041	-1.234		388	-12.8419	37.0074	8.1e-05	35.992	0.0041	-1.223		386	-3.03371	37.0213	0.000104	35.9911	0.004	-1.231		386	16.6693	37.0131	0.000135	35.9897	0.004	-1.22		384	14.5147	37.0123	0.000138	35.991	0.004	-1.217		382	15.6781	37.0048	0.000137	35.99	0.004	-1.214		380	23.9009
390	-6.23243	37.0162	8.9e-05	35.9916	0.004	-1.231		390	-8.31681	37.0066	8e-05	35.9919	0.0041	-1.222		388	-0.792147	37.0206	0.000104	35.9917	0.004	-1.23		388	16.6554	37.0132	0.000135	35.99	0.004	-1.218		386	14.6249	37.0126	0.000136	35.9906	0.004	-1.217		384	15.7494	37.0052	0.000137	35.9905	0.004	-1.215		382	23.7244
392	-3.01158	37.0158	9e-05	35.9922	0.004	-1.231		392	-3.87006	37.0064	8.2e-05	35.9916	0.0041	-1.219		390	1.66928	37.0215	0.000106	35.9916	0.004	-1.228		390	16.6403	37.0134	0.000136	35.9898	0.004	-1.219		388	14.8112	37.0124	0.000138	35.9905	0.004	-1.216		386	15.8582	37.0044	0.000135	35.9902	0.004	-1.215		384	23.5368
394	0.218377	37.0153	9.3e-05	35.9928	0.004	-1.228		394	0.39593	37.0061	8.7e-05	35.9915	0.004	-1.217		392	4.16818	37.0209	0.000107	35.9909	0.004	-1.225		392	16.6327	37.0134	0.000136	35.9899	0.004	-1.219		390	15.0203	37.0124	0.000137	35.9902	0.004	-1.216		388	15.9687	37.0047	0.000135	35.9904	0.0039	-1.213		386	23.5359
396	3.37188	37.0144	9.6e-05	35.9924	0.004	-1.226		396	4.4206	37.0047	9.2e-05	35.9914	0.004	-1.215		394	6.57953	37.0207	0.000108	35.9898	0.0039	-1.226		394	16.6317	37.0135	0.000138	35.9901	0.004	-1.218		392	15.2275	37.0127	0.000137	35.9915	0.004	-1.216		390	16.0733	37.0043	0.000138	35.9897	0.004	-1.212		388	23.5949
398	6.35478	37.0143	0.0001	35.9913	0.004	-1.224		398	8.14425	37.004	9.7e-05	35.9904	0.004	-1.214		396	8.82457	37.0202	0.000109	35.9898	0.004	-1.224		396	16.6372	37.0131	0.000138	35.9901	0.004	-1.218		394	15.4231	37.0125	0.000137	35.9904	0.0039	-1.215		392	16.166	37.0054	0.000138	35.9899	0.004	-1.212		390	23.6738
400	9.08312	37.0139	0.000104	35.9909	0.004	-1.225		400	11.4914	37.0045	0.000101	35.9905	0.0039	-1.215		398	10.8522	37.0202	0.000112	35.9894	0.0039	-1.225		398	16.6465	37.0135	0.000138	35.9897	0.004	-1.217		396	15.599	37.0123	0.000138	35.9904	0.004	-1.216		394	16.2467	37.0055	0.000138	35.99	0.004	-1.213		392	23.7582
402	11.4907	37.0135	0.000107	35.9895	0.0039	-1.225		402	14.406	37.0045	0.000104	35.9899	0.0039	-1.214		400	12.6329	37.0196	0.000114	35.9897	0.0039	-1.225		400	16.6572	37.013	0.000138	35.9901	0.004	-1.218		398	15.7544	37.0123	0.000138	35.9903	0.004	-1.216		396	16.3167	37.0058	0.000138	35.9907	0.004	-1.213		394	23.8426
404	13.5285	37.0133	0.000109	35.9901	0.0039	-1.225		404	16.8542	37.0032	0.000109	35.9886	0.004	-1.215		402	14.1536	37.0192	0.000116	35.9887	0.0039	-1.224		402	16.6686	37.0126	0.000139	35.9906	0.004	-1.217		400	15.8899	37.0123	0.000137	35.9897	0.004	-1.214		398	16.3772	37.0053	0.000138	35.9898	0.004	-1.213		396	23.9246
406	15.1902	37.0125	0.000112	35.9891	0.0039	-1.224		406	18.8413	37.0026	0.000114	35.9882	0.004	-1.214		404	15.4223	37.02	0.000118	35.9892	0.0039	-1.225		404	16.6794	37.013	0.000138	35.9901	0.004	-1.218		402	16.0061	37.0125	0.000139	35.9901	0.004	-1.215		400	16.4277	37.0059	0.000138	35.9906	0.004	-1.212		398	24.004
408	16.4914	37.0126	0.000114	35.9894	0.0039	-1.226		408	20.3963	37.0031	0.000118	35.9879	0.0039	-1.214		406	16.455	37.0192	0.000121	35.9885	0.0039	-1.225		406	16.6898	37.0132	0.000138	35.9897	0.004	-1.218		404	16.1053	37.0128	0.000139	35.9903	0.004	-1.215		402	16.4691	37.0057	0.000138	35.9907	0.004	-1.212		400	24.0787
410	17.4682	37.0135	0.000118	35.9896	0.0039	-1.225		410	21.5513	37.0031	0.00012	35.9881	0.0039	-1.215		408	17.272	37.0195	0.000123	35.9882	0.0039	-1.223		408	16.6966	37.0132	0.000138	35.9899	0.004	-1.217		406	16.1893	37.0127	0.000137	35.9901	0.0039	-1.215		404	16.5031	37.0051	0.000138	35.9902	0.004	-1.212		402	24.1482
412	18.1595	37.013	0.00012	35.9894	0.0039	-1.225		412	22.3501	37.0026	0.000122	35.9885	0.0039	-1.215		410	17.8887	37.0192	0.000124	35.9886	0.0039	-1.223		410	16.6955	37.0125	0.000139	35.9899	0.004	-1.218		408	16.2585	37.0122	0.000137	35.9905	0.004	-1.216		406	16.5319	37.0053	0.000137	35.9898	0.004	-1.213		404	24.2114
414	18.6005	37.0131	0.000123	35.9889	0.0039	-1.225		414	22.8523	37.002	0.000126	35.9885	0.0039	-1.215		412	18.3298	37.0194	0.000128	35.9884	0.0039	-1.223		412	16.7224	37.0126	0.000139	35.9904	0.004	-1.218		410	16.316	37.0121	0.000137	35.9904	0.004	-1.215		408	16.5564	37.006	0.000139	35.9901	0.004	-1.213		406	24.2672
416	18.8292	37.0129	0.000125	35.9892	0.0039	-1.225		416	23.1177	37.0029	0.00013	35.9882	0.0039	-1.214		414	18.6387	37.0189	0.000129	35.9885	0.0039	-1.224		414	16.7499	37.014	0.000138	35.9902	0.004	-1.217		412	16.3655	37.0122	0.000138	35.9902	0.004	-1.215		410	16.5744	37.0057	0.000139	35.9902	0.004	-1.212		408	24.3149
418	18.8896	37.0127	0.000127	35.9882	0.0039	-1.225		418	23.1929	37.0031	0.000131	35.988	0.0039	-1.214		416	18.8474	37.0186	0.00013	35.9878	0.0039	-1.223		416	16.7501	37.0133	0.000139	35.9902	0.004	-1.218		414	16.4054	37.0129	0.000138	35.99	0.004	-1.216		412	16.5893	37.0051	0.000139	35.9903	0.0039	-1.212		410	24.3572
420	18.8321	37.0123	0.000128	35.9891	0.0039	-1.225		420	23.1189	37.0037	0.000134	35.9879	0.0039	-1.214		418	18.9768	37.0191	0.000131	35.9876	0.0039	-1.222		418	16.7378	37.0132	0.000137	35.9906	0.0041	-1.217		416	16.4388	37.0125	0.000139	35.9898	0.004	-1.214		414	16.6012	37.0052	0.000138	35.9903	0.0039	-1.213		412	24.3946
422	18.6833	37.0124	0.00013	35.9896	0.0039	-1.224		422	22.9394	37.0033	0.000135	35.9876	0.0039	-1.214		420	19.0498	37.0188	0.000132	35.9882	0.0039	-1.223		420	16.7222	37.0138	0.000138	35.9896	0.004	-1.217		418	16.4671	37.0124	0.000139	35.9902	0.004	-1.215		416	16.6107	37.0039	0.000138	35.9901	0.004	-1.213		414	24.4279
424	18.4628	37.0127	0.000131	35.9891	0.0039	-1.224		424	22.6844	37.0025	0.000136	35.9877	0.0039	-1.214		422	19.0805	37.0186	0.000134	35.9883	0.0039	-1.223		422	16.7068	37.0139	0.000137	35.9902	0.004	-1.217		420	16.4886	37.012	0.000139	35.9908	0.004	-1.216		418	16.6192	37.0047	0.000139	35.991	0.004	-1.212		416	24.4559
426	18.2047	37.0124	0.000131	35.9884	0.0039	-1.225		426	22.3803	37.0028	0.000138	35.9882	0.0039	-1.215		424	19.0869	37.0188	0.000135	35.9878	0.0039	-1.222		424	16.6932	37.0136	0.000137	35.9903	0.004	-1.218		422	16.5067	37.0124	0.000139	35.9903	0.004	-1.214		420	16.6264	37.0053	0.000138	35.9911	0.0039	-1.213		418	24.4804
428	17.9326	37.0131	0.000132	35.9892	0.0039	-1.224		428	22.0512	37.0034	0.000139	35.9881	0.0039	-1.215		426	19.0758	37.0188	0.000135	35.988	0.0039	-1.222		426	16.6824	37.0138	0.000136	35.9895	0.004	-1.218		424	16.5219	37.0127	0.000138	35.9899	0.004	-1.215		422	16.6315	37.0051	0.000139	35.9898	0.004	-1.212		420	24.4994
430	17.6478	37.0133	0.000131	35.9892	0.0039	-1.225		430	21.7147	37.0029	0.00014	35.9882	0.0039	-1.215		428	19.0482	37.0182	0.000135	35.9884	0.0039	-1.222		428	16.6727	37.0132	0.000137	35.9898	0.004	-1.217		426	16.5353	37.0127	0.000137	35.9897	0.004	-1.215		424	16.6372	37.0054	0.00014	35.9899	0.004	-1.212		422	24.5143
432	17.3643	37.0134	0.000131	35.9893	0.0039	-1.225		432	21.3761	37.0026	0.000139	35.9883	0.0039	-1.214		430	19.0121	37.0183	0.000136	35.9883	0.0039	-1.222		430	16.6645	37.0135	0.000137	35.9897	0.004	-1.218		428	16.5483	37.0128	0.000139	35.9906	0.004	-1.216		426	16.6405	37.0054	0.000139	35.9896	0.004	-1.213		424	24.5282
434	17.0935	37.0136	0.000132	35.9895	0.0039	-1.224		434	21.0447	37.003	0.00014	35.9887	0.0039	-1.213		432	18.9691	37.0184	0.000137	35.988	0.0039	-1.223		432	16.6579	37.0132	0.000137	35.99	0.004	-1.217		430	16.5578	37.0134	0.000139	35.9908	0.004	-1.215		428	16.6437	37.0046	0.000139	35.9906	0.004	-1.212		426	24.5407
436	16.849	37.0133	0.000132	35.9892	0.0039	-1.225		436	20.7286	37.0028	0.00014	35.988	0.004	-1.214		434	18.9209	37.0189	0.000136	35.988	0.0039	-1.223		434	16.6533	37.0138	0.000138	35.9903	0.004	-1.217		432	16.5668	37.013	0.000139	35.9905	0.004	-1.215		430	16.6466	37.0051	0.000138	35.9906	0.004	-1.213		428	24.5519
438	16.6284	37.013	0.000132	35.9892	0.0039	-1.225		438	20.4331	37.0023	0.000141	35.9885	0.0039	-1.214		436	18.8717	37.0191	0.000137	35.9877	0.0039	-1.221		436	16.6497	37.0142	0.000137	35.9908	0.004	-1.218		434	16.5752	37.0125	0.000139	35.9906	0.004	-1.216		432	16.6497	37.0052	0.000139	35.9912	0.0039	-1.212		430	24.5619
440	16.4252	37.0131	0.000133	35.9894	0.0039	-1.224		440	20.1624	37.0032	0.000141	35.9882	0.0039	-1.214		438	18.8256	37.0183	0.000137	35.9883	0.0039	-1.222		438	16.6473	37.0138	0.000137	35.99	0.004	-1.219		436	16.5832	37.0129	0.000139	35.9903	0.004	-1.216		434	16.6522	37.0054	0.00014	35.9906	0.004	-1.212		432	24.5705
442	16.2326	37.014	0.000133	35.9896	0.0039	-1.224		442	19.9141	37.0034	0.00014	35.9881	0.0039	-1.214		440	18.782	37.0184	0.000136	35.9884	0.0039	-1.221		440	16.6439	37.0136	0.000138	35.9902	0.004	-1.217		438	16.59	37.0127	0.000139	35.991	0.004	-1.214		436	16.6537	37.0055	0.000139	35.9906	0.004	-1.212		434	24.5788
444	16.0668	37.0137	0.000133	35.989	0.0039	-1.224		444	19.6835	37.0033	0.00014	35.9889	0.0039	-1.214		442	18.7499	37.0186	0.000137	35.9881	0.0039	-1.221		442	16.6426	37.014	0.000138	35.9899	0.004	-1.217		440	16.5955	37.0126	0.00014	35.9909	0.004	-1.215		438	16.6554	37.005	0.000139	35.9905	0.004	-1.213		436	24.5874
446	15.9151	37.0139	0.000132	35.9897	0.0039	-1.225		446	19.4721	37.0031	0.000139	35.9883	0.0039	-1.215		444	18.7297	37.019	0.000137	35.9887	0.0039	-1.222		444	16.6417	37.014	0.000139	35.9906	0.004	-1.217		442	16.6014	37.0127	0.00014	35.9905	0.004	-1.215		440	16.6575	37.0053	0.000138	35.9904	0.004	-1.212		438	24.5952
448	15.7724	37.0144	0.000131	35.9894	0.0039	-1.225		448	19.2815	37.0032	0.00014	35.9884	0.0039	-1.214		446	18.7072	37.0186	0.000138	35.9885	0.0039	-1.221		446	16.6412	37.0141	0.000138	35.9905	0.004	-1.218		444	16.6076	37.0125	0.00014	35.9909	0.004	-1.215		442	16.659	37.0056	0.00014	35.991	0.004	-1.213		440	24.6023
450	15.6394	37.0145	0.000132	35.9893	0.0039	-1.223		450	19.1114	37.0034	0.000139	35.9891	0.0039	-1.215		448	18.6856	37.0186	0.000138	35.9889	0.0039	-1.22		448	16.6411	37.0143	0.000138	35.9902	0.004	-1.217		446	16.6125	37.0127	0.000141	35.9902	0.004	-1.215		444	16.6609	37.0055	0.000138	35.9906	0.004	-1.213		442	24.6081
452	15.5281	37.0145	0.000133	35.9895	0.0039	-1.225		452	18.9564	37.0033	0.000139	35.9887	0.0039	-1.214		450	18.6744	37.0186	0.000137	35.9884	0.004	-1.221		450	16.64	37.0138	0.000138	35.99	0.004	-1.217		448	16.6159	37.0129	0.00014	35.9896	0.004	-1.215		446	16.662	37.0054	0.000136	35.9906	0.004	-1.212		444	24.6127
454	15.433	37.0145	0.000131	35.9904	0.004	-1.225		454	18.819	37.0033	0.000138	35.9877	0.004	-1.214		452	18.6772	37.0184	0.000138	35.9882	0.0039	-1.222		452	16.6385	37.0134	0.000138	35.9902	0.004	-1.218		450	16.6197	37.0131	0.00014	35.9897	0.004	-1.216		448	16.6637	37.0055	0.000138	35.9899	0.004	-1.212		446	24.6171
456	15.3454	37.0147	0.000131	35.9904	0.004	-1.224		456	18.6951	37.0038	0.000139	35.9892	0.0039	-1.214		454	18.6851	37.0191	0.000137	35.9887	0.0039	-1.221		454	16.6364	37.0131	0.000138	35.9902	0.004	-1.218		452	16.6257	37.0134	0.00014	35.9901	0.004	-1.215		450	16.6651	37.0052	0.000138	35.9903	0.004	-1.212		448	24.6231
458	15.2773	37.015	0.000128	35.99	0.0039	-1.225		458	18.5834	37.0036	0.000139	35.9887	0.004	-1.214		456	18.692	37.0188	0.000137	35.9891	0.0039	-1.22		456	16.6357	37.0142	0.000137	35.99	0.004	-1.217		454	16.6281	37.0127	0.000139	35.991	0.004	-1.215		452	16.6656	37.0058	0.00014	35.9904	0.004	-1.212		450	24.6307
460	15.2212	37.015	0.000128	35.9906	0.0039	-1.225		460	18.4832	37.0036	0.000138	35.9882	0.0039	-1.214		458	18.6928	37.0184	0.000137	35.9876	0.0039	-1.22		458	16.6353	37.0135	0.000137	35.9901	0.004	-1.217		456	16.6301	37.0134	0.000139	35.9903	0.004	-1.214		454	16.6659	37.0058	0.000139	35.9903	0.004	-1.212		452	24.6388
462	15.1654	37.0152	0.00013	35.99	0.0039	-1.225		462	18.3936	37.0034	0.000138	35.9888	0.004	-1.214		460	18.6902	37.0175	0.000137	35.9879	0.0039	-1.222		460	16.634	37.0133	0.000137	35.99	0.004	-1.218		458	16.6329	37.0137	0.000139	35.9906	0.004	-1.215		456	16.6668	37.0061	0.000138	35.9902	0.004	-1.212		454	24.6447
464	15.116	37.0146	0.000129	35.9898	0.0039	-1.224		464	18.312	37.0036	0.000137	35.9886	0.004	-1.214		462	18.6904	37.0179	0.000137	35.9882	0.0039	-1.223		462	16.6328	37.0128	0.000137	35.9904	0.004	-1.218		460	16.6354	37.013	0.00014	35.9899	0.004	-1.215		458	16.6669	37.0056	0.000138	35.9907	0.004	-1.212		456	24.6524
466	15.0904	37.0142	0.00013	35.99	0.0039	-1.224		466	18.2389	37.0035	0.000135	35.9884	0.004	-1.214		464	18.6859	37.0183	0.000137	35.9883	0.0039	-1.22		464	16.6322	37.0136	0.000136	35.9899	0.004	-1.218		462	16.6377	37.0132	0.000139	35.99	0.004	-1.216		460	16.6672	37.0067	0.000138	35.9897	0.004	-1.212		458	24.6592
468	15.0702	37.0147	0.000129	35.9897	0.0039	-1.224		468	18.1741	37.0035	0.000136	35.9886	0.004	-1.213		466	18.6656	37.0183	0.000137	35.9888	0.0039	-1.22		466	16.6327	37.0135	0.000136	35.9898	0.004	-1.218		464	16.6387	37.0135	0.00014	35.9904	0.004	-1.214		462	16.6693	37.0065	0.000138	35.9901	0.004	-1.213		460	24.6653
470	15.0395	37.0144	0.00013	35.9893	0.0039	-1.224		470	18.1169	37.0037	0.000136	35.9892	0.004	-1.214		468	18.6434	37.0177	0.000136	35.9885	0.0039	-1.221		468	16.6338	37.0133	0.000137	35.9899	0.004	-1.217		466	16.6402	37.0132	0.000139	35.9912	0.004	-1.216		464	16.671	37.0061	0.000139	35.9902	0.004	-1.212		462	24.672
472	14.9989	37.0142	0.00013	35.9898	0.0039	-1.225		472	18.0635	37.0036	0.000136	35.9883	0.0039	-1.214		470	18.6257	37.0176	0.000135	35.9878	0.0039	-1.222		470	16.6337	37.0142	0.000136	35.9907	0.004	-1.217		468	16.6432	37.0126	0.00014	35.9911	0.0039	-1.216		466	16.6719	37.0062	0.000139	35.9904	0.004	-1.212		464	24.676
474	14.9583	37.0151	0.00013	35.9894	0.0039	-1.225		474	18.0135	37.0038	0.000137	35.9886	0.0039	-1.214		472	18.612	37.0174	0.000137	35.988	0.0039	-1.22		472	16.6342	37.0137	0.000136	35.9901	0.004	-1.217		470	16.6454	37.0127	0.000141	35.9908	0.004	-1.215		468	16.6721	37.0069	0.000138	35.9898	0.004	-1.212		466	24.6801
476	14.9343	37.0151	0.000129	35.9894	0.004	-1.224		476	17.9676	37.0037	0.000135	35.9885	0.0039	-1.215		474	18.6015	37.0179	0.000137	35.9889	0.0039	-1.22		474	16.6347	37.0139	0.000137	35.9901	0.004	-1.218		472	16.6479	37.0132	0.000139	35.9911	0.004	-1.215		470	16.6714	37.0063	0.000137	35.9904	0.004	-1.213		468	24.6845
478	14.9292	37.0159	0.000128	35.9896	0.0039	-1.225		478	17.9268	37.0035	0.000135	35.9881	0.004	-1.213		476	18.5916	37.0189	0.000137	35.9881	0.0039	-1.22		476	16.6356	37.0134	0.000137	35.9901	0.004	-1.217		474	16.6496	37.0131	0.000139	35.9911	0.004	-1.215		472	16.6715	37.0056	0.000137	35.9901	0.004	-1.213		470	24.6899
480	14.9228	37.0157	0.00013	35.9893	0.004	-1.224		480	17.8902	37.0035	0.000137	35.9889	0.0039	-1.213		478	18.5869	37.0183	0.000138	35.9884	0.0039	-1.221		478	16.6354	37.0135	0.000137	35.9895	0.004	-1.217		476	16.6503	37.0132	0.00014	35.99	0.004	-1.215		474	16.6708	37.0063	0.000138	35.9894	0.004	-1.212		472	24.6938
482	14.8967	37.0148	0.00013	35.9906	0.004	-1.224		482	17.8566	37.0032	0.000135	35.9889	0.0039	-1.213		480	18.5849	37.0188	0.000138	35.9878	0.0039	-1.221		480	16.6337	37.0138	0.000137	35.9891	0.004	-1.218		478	16.6526	37.0132	0.000139	35.9895	0.004	-1.216		476	16.671	37.0054	0.000139	35.9898	0.004	-1.212		474	24.6988
484	14.8685	37.0151	0.000131	35.9904	0.004	-1.223		484	17.8266	37.0037	0.000135	35.9882	0.004	-1.214		482	18.5801	37.0185	0.000137	35.9884	0.0039	-1.221		482	16.6325	37.0128	0.000136	35.9897	0.004	-1.218		480	16.6547	37.0134	0.000138	35.9906	0.004	-1.215		478	16.6729	37.0059	0.000138	35.9894	0.004	-1.212		476	24.7029
486	14.8537	37.015	0.00013	35.9899	0.004	-1.224		486	17.7985	37.0039	0.000134	35.9891	0.004	-1.215		484	18.5793	37.0185	0.000137	35.9885	0.0039	-1.22		484	16.6319	37.0138	0.000136	35.9889	0.004	-1.217		482	16.6554	37.0131	0.000139	35.9909	0.004	-1.215		480	16.6736	37.0062	0.00014	35.9903	0.004	-1.212		478	24.7059
488	14.847	37.0152	0.000128	35.9899	0.0039	-1.225		488	17.7724	37.0037	0.000134	35.9885	0.0039	-1.214		486	18.5834	37.0175	0.000138	35.9883	0.0039	-1.22		486	16.6314	37.0134	0.000137	35.9897	0.004	-1.217		484	16.6556	37.0132	0.00014	35.9903	0.004	-1.215		482	16.6726	37.0062	0.000138	35.9905	0.004	-1.212		480	24.7076
490	14.837	37.0143	0.000127	35.9894	0.0039	-1.225		490	17.7489	37.0037	0.000134	35.9885	0.0039	-1.214		488	18.5869	37.0167	0.000137	35.9883	0.0039	-1.222		488	16.6311	37.0133	0.000136	35.9898	0.004	-1.217		486	16.6562	37.012	0.000139	35.9904	0.004	-1.216		484	16.6735	37.006	0.000138	35.9905	0.004	-1.212		482	24.7077
492	14.8169	37.0141	0.000128	35.9903	0.0039	-1.224		492	17.7295	37.0038	0.000135	35.9893	0.004	-1.214		490	18.5826	37.0171	0.000136	35.9887	0.0039	-1.22		490	16.6314	37.0135	0.000135	35.9901	0.004	-1.218		488	16.6564	37.0127	0.000139	35.9899	0.004	-1.215		486	16.6744	37.0064	0.000138	35.9902	0.004	-1.212		484	24.7075
494	14.8013	37.0151	0.000129	35.99	0.0039	-1.224		494	17.711	37.0038	0.000136	35.9887	0.0039	-1.213		492	18.5747	37.0178	0.000137	35.9879	0.0039	-1.221		492	16.6316	37.0137	0.000136	35.9902	0.004	-1.218		490	16.656	37.013	0.000139	35.9899	0.004	-1.215		488	16.6736	37.0063	0.000137	35.9902	0.004	-1.212		486	24.7077
496	14.7933	37.0149	0.000128	35.9904	0.004	-1.225		496	17.6925	37.0039	0.000134	35.9885	0.004	-1.214		494	18.5681	37.0183	0.000137	35.9888	0.0039	-1.22		494	16.6316	37.0144	0.000136	35.9896	0.004	-1.217		492	16.6553	37.0127	0.000139	35.9902	0.004	-1.215		490	16.6744	37.0063	0.000137	35.9908	0.004	-1.213		488	24.7092
498	14.7861	37.0146	0.000128	35.9894	0.004	-1.224		498	17.6769	37.0045	0.000133	35.9889	0.004	-1.214		496	18.5644	37.0179	0.000136	35.9888	0.0039	-1.221		496	16.6312	37.0139	0.000137	35.9896	0.004	-1.216		494	16.6537	37.0131	0.00014	35.99	0.004	-1.214		492	16.674	37.0059	0.000138	35.9916	0.004	-1.212		490	24.7097
500	14.7817	37.0148	0.000129	35.9895	0.0039	-1.224		500	17.662	37.0044	0.000133	35.9892	0.004	-1.214		498	18.5611	37.0178	0.000136	35.9889	0.0039	-1.221		498	16.6291	37.0125	0.000136	35.9901	0.004	-1.218		496	16.6525	37.0127	0.000139	35.9907	0.004	-1.216		494	16.6739	37.0061	0.00014	35.99	0.004	-1.212		492	24.7097
502	14.781	37.0156	0.00013	35.9897	0.0039	-1.224		502	17.6459	37.0039	0.000135	35.9887	0.004	-1.213		500	18.5555	37.0168	0.000136	35.988	0.0039	-1.22		500	16.6276	37.0138	0.000138	35.9894	0.004	-1.217		498	16.6518	37.0129	0.00014	35.99	0.004	-1.215		496	16.673	37.0057	0.000139	35.9897	0.004	-1.212		494	24.7101
504	14.7818	37.0151	0.000128	35.9897	0.004	-1.224		504	17.6314	37.0039	0.000134	35.9889	0.004	-1.214		502	18.5454	37.0174	0.000137	35.9879	0.0039	-1.219		502	16.6272	37.0133	0.000137	35.9896	0.004	-1.218		500	16.6516	37.013	0.000139	35.9903	0.004	-1.216		498	16.6729	37.0056	0.000139	35.9905	0.004	-1.212		496	24.7106
506	14.7793	37.0143	0.000128	35.9901	0.004	-1.224		506	17.6186	37.005	0.000134	35.9895	0.0039	-1.214		504	18.5364	37.0175	0.000137	35.9886	0.004	-1.22		504	16.6274	37.013	0.000137	35.9902	0.004	-1.218		502	16.6504	37.0132	0.000139	35.9904	0.004	-1.215		500	16.6732	37.0062	0.000138	35.9903	0.004	-1.212		498	24.7101
508	14.7754	37.0153	0.000127	35.9906	0.004	-1.225		508	17.6083	37.0047	0.000134	35.9895	0.004	-1.215		506	18.5267	37.0179	0.000137	35.9891	0.0039	-1.221		506	16.6288	37.013	0.000137	35.9898	0.004	-1.218		504	16.6492	37.0124	0.000138	35.9905	0.004	-1.215		502	16.674	37.0065	0.000138	35.9904	0.004	-1.212		500	24.7092
510	14.7704	37.0154	0.000128	35.9902	0.004	-1.224		510	17.6021	37.005	0.000134	35.9889	0.004	-1.215		508	18.5177	37.0176	0.000136	35.9884	0.004	-1.221		508	16.6292	37.0131	0.000137	35.9903	0.004	-1.218		506	16.6469	37.0122	0.000138	35.99	0.004	-1.216		504	16.6743	37.0059	0.000139	35.991	0.004	-1.212		502	24.7079
512	14.7677	37.0147	0.000128	35.9896	0.0039	-1.224		512	17.5943	37.0042	0.000134	35.9885	0.004	-1.214		510	18.5134	37.0177	0.000137	35.9881	0.0039	-1.22		510	16.6293	37.0131	0.000137	35.9894	0.004	-1.218		508	16.6455	37.0124	0.000138	35.9902	0.004	-1.215		506	16.6742	37.0055	0.000139	35.9904	0.004	-1.211		504	24.7067
514	14.7628	37.015	0.00013	35.99	0.004	-1.224		514	17.5846	37.0038	0.000133	35.9899	0.0039	-1.214		512	18.5105	37.0176	0.000137	35.989	0.0039	-1.221		512	16.6289	37.0129	0.000138	35.9896	0.004	-1.217		510	16.6451	37.0121	0.00014	35.99	0.004	-1.215		508	16.6731	37.0055	0.000138	35.9904	0.004	-1.213		506	24.705
516	14.767	37.0147	0.000129	35.9897	0.004	-1.225		516	17.5784	37.0047	0.000135	35.9895	0.004	-1.214		514	18.5086	37.0168	0.000137	35.9887	0.0039	-1.221		514	16.6296	37.0128	0.000138	35.9902	0.004	-1.217		512	16.6462	37.0128	0.000139	35.9899	0.004	-1.216		510	16.6734	37.0059	0.000139	35.9905	0.004	-1.213		508	24.7039
518	14.7673	37.0149	0.000129	35.989	0.0039	-1.224		518	17.5708	37.0046	0.000136	35.9888	0.0039	-1.214		516	18.5095	37.0178	0.000136	35.9885	0.0039	-1.222		516	16.6294	37.0132	0.000137	35.9903	0.004	-1.217		514	16.647	37.0125	0.000139	35.99	0.004	-1.215		512	16.6735	37.0058	0.000139	35.9904	0.004	-1.212		510	24.7048
520	14.7583	37.0151	0.000129	35.9895	0.004	-1.224		520	17.5625	37.0041	0.000135	35.9891	0.004	-1.214		518	18.5128	37.0181	0.000137	35.988	0.0039	-1.22		518	16.6296	37.0136	0.000137	35.9899	0.004	-1.218		516	16.6459	37.0125	0.00014	35.9903	0.004	-1.215		514	16.6733	37.0053	0.000137	35.9908	0.004	-1.213		512	24.7049
522	14.7703	37.0155	0.000129	35.9903	0.004	-1.225		522	17.556	37.004	0.000134	35.989	0.004	-1.214		520	18.5166	37.0179	0.000137	35.9881	0.0039	-1.22		520	16.6299	37.0128	0.000137	35.9903	0.004	-1.217		518	16.6484	37.0124	0.000139	35.9902	0.004	-1.215		516	16.6728	37.0058	0.000139	35.9907	0.004	-1.212		514	24.7046
524	14.9753	37.0147	0.000129	35.9903	0.0039	-1.224		524	17.5519	37.0043	0.000135	35.9887	0.0039	-1.213		522	18.5222	37.017	0.000136	35.9883	0.0039	-1.221		522	16.6283	37.0137	0.000137	35.9903	0.004	-1.217		520	16.6507	37.0124	0.000139	35.9899	0.004	-1.216		518	16.6735	37.0059	0.000141	35.9901	0.004	-1.211		516	24.7046
526	15.2319	37.0149	0.000128	35.9893	0.0039	-1.224		526	17.5461	37.0041	0.000134	35.9889	0.004	-1.213		524	18.5263	37.0174	0.000137	35.9878	0.0039	-1.219		524	16.6278	37.0138	0.000136	35.9896	0.004	-1.218		522	16.6528	37.0125	0.00014	35.9907	0.004	-1.215		520	16.6735	37.0061	0.000139	35.9897	0.0041	-1.213		518	24.704
528	15.2667	37.0155	0.000129	35.9906	0.0039	-1.224		528	17.5409	37.0046	0.000133	35.9892	0.004	-1.215		526	18.5271	37.0172	0.000137	35.988	0.0039	-1.22		526	16.6272	37.0129	0.000136	35.9899	0.004	-1.217		524	16.6523	37.0127	0.000138	35.9899	0.004	-1.215		522	16.6737	37.006	0.000139	35.9908	0.004	-1.213		520	24.7024
530	15.1974	37.0148	0.000128	35.99	0.0039	-1.224		530	17.5373	37.0047	0.000134	35.9898	0.004	-1.214		528	18.5255	37.0174	0.000136	35.9887	0.0039	-1.221		528	16.6263	37.0135	0.000138	35.9897	0.004	-1.217		526	16.6517	37.0121	0.000138	35.9904	0.004	-1.215		524	16.6741	37.0059	0.00014	35.9902	0.004	-1.212		522	24.7017
532	15.1012	37.015	0.000129	35.9901	0.004	-1.224		532	17.5311	37.0043	0.000135	35.9884	0.004	-1.213		530	18.5196	37.0185	0.000137	35.9885	0.0039	-1.22		530	16.6254	37.0139	0.000137	35.9902	0.004	-1.218		528	16.6514	37.0125	0.00014	35.9909	0.004	-1.215		526	16.6727	37.0055	0.00014	35.9903	0.004	-1.212		524	24.7022
534	15.0135	37.0145	0.00013	35.9905	0.0039	-1.225		534	17.5267	37.0056	0.000134	35.9881	0.004	-1.214		532	18.5041	37.0184	0.000136	35.9879	0.0039	-1.22		532	16.6255	37.0135	0.000137	35.9906	0.004	-1.218		530	16.6505	37.0123	0.00014	35.9901	0.004	-1.215		528	16.6729	37.0059	0.000139	35.9907	0.004	-1.213		526	24.7037
536	14.9401	37.0147	0.000129	35.9902	0.0039	-1.225		536	17.5223	37.0047	0.000133	35.9893	0.004	-1.214		534	18.4837	37.0178	0.000137	35.9881	0.0039	-1.221		534	16.6254	37.0138	0.000138	35.9904	0.004	-1.218		532	16.649	37.0126	0.000139	35.9907	0.004	-1.216		530	16.6734	37.0055	0.000139	35.9903	0.004	-1.213		528	24.7045
538	14.8896	37.0146	0.000129	35.9895	0.0039	-1.224		538	17.5169	37.0044	0.000134	35.9893	0.004	-1.213		536	18.4687	37.0172	0.000138	35.9882	0.0039	-1.22		536	16.6255	37.0142	0.000138	35.991	0.004	-1.218		534	16.6478	37.0125	0.000138	35.9907	0.004	-1.216		532	16.6734	37.0053	0.000139	35.9906	0.004	-1.212		530	24.705
540	14.8521	37.0142	0.000129	35.9898	0.0039	-1.225		540	17.5134	37.0037	0.000135	35.9886	0.004	-1.214		538	18.4597	37.0174	0.000137	35.9879	0.0039	-1.221		538	16.6243	37.0131	0.000137	35.9894	0.004	-1.216		536	16.6456	37.0122	0.000138	35.9906	0.004	-1.216		534	16.6751	37.0057	0.000139	35.991	0.004	-1.212		532	24.7058
542	14.8254	37.0145	0.000128	35.9899	0.004	-1.225		542	17.5101	37.0039	0.000134	35.989	0.0039	-1.214		540	18.4567	37.017	0.000136	35.988	0.0039	-1.22		540	16.623	37.0127	0.000137	35.99	0.004	-1.218		538	16.6432	37.0123	0.000138	35.99	0.004	-1.215		536	16.6773	37.0053	0.000138	35.9904	0.004	-1.212		534	24.707
544	14.8113	37.0141	0.000129	35.9901	0.004	-1.225		544	17.5091	37.0043	0.000133	35.9893	0.004	-1.215		542	18.4573	37.017	0.000136	35.9882	0.0039	-1.221		542	16.6217	37.0138	0.000137	35.99	0.004	-1.218		540	16.6434	37.0117	0.000139	35.9894	0.004	-1.215		538	16.6799	37.0055	0.000139	35.9905	0.004	-1.212		536	24.7078
546	14.7926	37.0141	0.000129	35.9912	0.004	-1.224		546	17.5078	37.0049	0.000135	35.9896	0.004	-1.213		544	18.4564	37.0169	0.000136	35.9883	0.0039	-1.22		544	16.6195	37.0135	0.000136	35.9906	0.004	-1.217		542	16.6429	37.0122	0.00014	35.9901	0.004	-1.215		540	16.6825	37.0056	0.000138	35.9908	0.004	-1.212		538	24.7104
548	14.7735	37.0145	0.000129	35.9896	0.004	-1.224		548	17.5063	37.0047	0.000136	35.989	0.004	-1.214		546	18.4498	37.0173	0.000136	35.9885	0.0039	-1.22		546	16.6182	37.0136	0.000137	35.9905	0.004	-1.218		544	16.6407	37.013	0.000139	35.9897	0.004	-1.215		542	16.6849	37.0055	0.000138	35.9902	0.004	-1.212		540	24.713
550	14.7587	37.0136	0.00013	35.9902	0.004	-1.225		550	17.5043	37.0048	0.000135	35.9897	0.004	-1.214		548	18.4414	37.0176	0.000136	35.9882	0.0039	-1.22		548	16.6175	37.0132	0.000138	35.9898	0.004	-1.217		546	16.6397	37.0135	0.000139	35.9891	0.004	-1.216		544	16.6877	37.0053	0.000138	35.9901	0.004	-1.213		542	24.7149
552	14.7478	37.0141	0.00013	35.9899	0.004	-1.225		552	17.5009	37.0045	0.000136	35.9892	0.0039	-1.214		550	18.4333	37.0172	0.000137	35.9887	0.0039	-1.22		550	16.6175	37.0137	0.000137	35.9904	0.004	-1.217		548	16.6391	37.0123	0.000139	35.9903	0.0039	-1.216		546	16.6898	37.0049	0.000138	35.9905	0.004	-1.212		544	24.717
554	14.7513	37.0143	0.00013	35.9898	0.004	-1.224		554	17.499	37.0048	0.000135	35.9891	0.004	-1.214		552	18.4225	37.0179	0.000136	35.9881	0.0039	-1.221		552	16.6172	37.0129	0.000136	35.9903	0.004	-1.217		550	16.6395	37.0126	0.000139	35.9896	0.004	-1.215		548	16.6898	37.0057	0.000138	35.9908	0.004	-1.212		546	24.7189
556	14.7634	37.0148	0.00013	35.99	0.004	-1.224		556	17.4982	37.0048	0.000134	35.9887	0.0039	-1.214		554	18.4146	37.0174	0.000136	35.9881	0.0039	-1.22		554	16.6167	37.0129	0.000137	35.9902	0.004	-1.218		552	16.6409	37.0124	0.000138	35.9902	0.004	-1.215		550	16.6894	37.0056	0.000138	35.9911	0.004	-1.212		548	24.7204
558	14.7609	37.0147	0.000129	35.9903	0.004	-1.224		558	17.4956	37.0049	0.000133	35.9891	0.004	-1.214		556	18.4079	37.0183	0.000137	35.9877	0.0039	-1.221		556	16.6161	37.0134	0.000137	35.9901	0.004	-1.218		554	16.6399	37.0122	0.000138	35.9901	0.0039	-1.215		552	16.6896	37.0051	0.000138	35.9905	0.004	-1.212		550	24.7222
560	14.7462	37.0145	0.00013	35.9903	0.004	-1.225		560	17.4919	37.0045	0.000133	35.9891	0.004	-1.213		558	18.4012	37.0179	0.000135	35.9881	0.0039	-1.22		558	16.6172	37.0139	0.000136	35.9899	0.0039	-1.217		556	16.6387	37.0123	0.000139	35.9901	0.004	-1.216		554	16.689	37.0053	0.000138	35.9905	0.004	-1.213		552	24.7246
562	14.7328	37.0144	0.00013	35.9895	0.004	-1.224		562	17.4903	37.0048	0.000133	35.9888	0.0039	-1.214		560	18.3967	37.0183	0.000136	35.9884	0.0039	-1.22		560	16.6166	37.0133	0.000137	35.9903	0.004	-1.218		558	16.6363	37.012	0.000138	35.9898	0.004	-1.216		556	16.6884	37.0053	0.000139	35.9902	0.004	-1.213		554	24.7289
564	14.7251	37.0144	0.000129	35.9898	0.0039	-1.224		564	17.4875	37.0049	0.000134	35.9884	0.0039	-1.213		562	18.3929	37.0183	0.000137	35.9886	0.0039	-1.221		562	16.6173	37.013	0.000137	35.9895	0.004	-1.217		560	16.6356	37.0117	0.000138	35.991	0.004	-1.216		558	16.6874	37.0052	0.000138	35.9904	0.004	-1.213		556	24.7322
566	14.7264	37.0142	0.00013	35.9904	0.004	-1.225		566	17.484	37.005	0.000134	35.9887	0.004	-1.214		564	18.3875	37.0179	0.000136	35.9885	0.0039	-1.221		564	16.618	37.0131	0.000137	35.9901	0.004	-1.218		562	16.6352	37.0125	0.000138	35.9898	0.004	-1.215		560	16.6855	37.0051	0.000138	35.9903	0.004	-1.212		558	24.7353
568	14.7357	37.0142	0.000129	35.9894	0.004	-1.224		568	17.4808	37.0044	0.000134	35.9892	0.004	-1.215		566	18.38	37.0187	0.000136	35.9879	0.0039	-1.22		566	16.6178	37.0136	0.000136	35.99	0.004	-1.217		564	16.6338	37.0126	0.000138	35.9903	0.004	-1.215		562	16.6853	37.0054	0.000138	35.9908	0.004	-1.212		560	24.7365
570	14.748	37.0143	0.000128	35.9896	0.004	-1.224		570	17.4759	37.004	0.000133	35.9897	0.0039	-1.214		568	18.3755	37.0172	0.000137	35.9885	0.0039	-1.22		568	16.6183	37.0138	0.000137	35.9899	0.004	-1.218		566	16.634	37.0128	0.000137	35.9897	0.004	-1.215		564	16.6837	37.0053	0.000139	35.9905	0.004	-1.212		562	24.7382
572	14.7556	37.0134	0.000129	35.9893	0.004	-1.224		572	17.4702	37.0042	0.000133	35.9899	0.004	-1.215		570	18.3745	37.0177	0.000137	35.9885	0.0039	-1.22		570	16.6196	37.0148	0.000137	35.9901	0.004	-1.218		568	16.6333	37.0125	0.000138	35.99	0.004	-1.215		566	16.6812	37.0051	0.000139	35.9901	0.004	-1.212		564	24.7407
574	14.7615	37.0144	0.000128	35.9899	0.004	-1.224		574	17.4654	37.0043	0.000134	35.9889	0.004	-1.214		572	18.3725	37.0181	0.000136	35.988	0.0039	-1.221		572	16.6192	37.0138	0.000136	35.9901	0.004	-1.218		570	16.6332	37.0129	0.000139	35.9899	0.0039	-1.216		568	16.6802	37.0056	0.000139	35.9904	0.004	-1.214		566	24.7421
576	14.7654	37.0145	0.000128	35.9899	0.004	-1.225		576	17.4628	37.0043	0.000134	35.9882	0.0039	-1.214		574	18.366	37.0181	0.000137	35.9884	0.0039	-1.221		574	16.6184	37.0134	0.000136	35.9904	0.004	-1.217		572	16.6347	37.013	0.000139	35.9909	0.0039	-1.214		570	16.6802	37.0052	0.000138	35.9905	0.004	-1.213		568	24.7441
578	14.7678	37.0145	0.000129	35.9895	0.004	-1.224		578	17.4616	37.005	0.000134	35.9885	0.0039	-1.213		576	18.3603	37.0183	0.000136	35.988	0.0039	-1.22		576	16.6171	37.0138	0.000136	35.9898	0.004	-1.217		574	16.6349	37.0127	0.00014	35.9906	0.004	-1.215		572	16.6785	37.0049	0.000139	35.9907	0.004	-1.212		570	24.7456
580	14.7752	37.0143	0.000128	35.9905	0.0039	-1.224		580	17.457	37.0044	0.000134	35.9889	0.0039	-1.215		578	18.3625	37.0173	0.000137	35.989	0.0039	-1.22		578	16.6177	37.0137	0.000137	35.99	0.004	-1.217		576	16.6332	37.0139	0.000138	35.9911	0.004	-1.216		574	16.677	37.0051	0.000138	35.9899	0.004	-1.212		572	24.7469
582	14.7853	37.014	0.000129	35.99	0.004	-1.224		582	17.4519	37.0046	0.000133	35.9896	0.0039	-1.215		580	18.3731	37.0171	0.000136	35.9882	0.0039	-1.22		580	16.6183	37.0137	0.000137	35.9901	0.004	-1.218		578	16.6338	37.0137	0.000138	35.9908	0.004	-1.216		576	16.6762	37.0061	0.000138	35.9897	0.004	-1.212		574	24.7495
584	14.7888	37.0146	0.000128	35.9904	0.004	-1.224		584	17.4495	37.0044	0.000132	35.9882	0.004	-1.214		582	18.3843	37.0176	0.000137	35.9883	0.0039	-1.22		582	16.617	37.0134	0.000136	35.9898	0.004	-1.218		580	16.6343	37.0136	0.000138	35.9906	0.004	-1.216		578	16.6753	37.0054	0.000138	35.9906	0.004	-1.213		576	24.7506
586	14.7895	37.0135	0.000129	35.9905	0.004	-1.224		586	17.4465	37.0041	0.000134	35.9886	0.0039	-1.214		584	18.3904	37.0182	0.000136	35.9879	0.0039	-1.221		584	16.6175	37.0137	0.000136	35.9895	0.004	-1.217		582	16.6342	37.014	0.000139	35.9906	0.004	-1.216		580	16.6729	37.0054	0.000139	35.9911	0.004	-1.212		578	24.7521
588	14.7993	37.014	0.000129	35.9902	0.004	-1.224		588	17.4409	37.0049	0.000134	35.9888	0.0039	-1.213		586	18.3946	37.0189	0.000136	35.9881	0.0039	-1.221		586	16.6167	37.0131	0.000136	35.9897	0.004	-1.218		584	16.6328	37.0131	0.000137	35.9903	0.004	-1.216		582	16.673	37.0052	0.000138	35.9905	0.004	-1.213		580	24.7534
590	14.8042	37.0141	0.00013	35.99	0.004	-1.225		590	17.4367	37.0049	0.000134	35.9893	0.0039	-1.213		588	18.4001	37.0188	0.000136	35.9884	0.0039	-1.22		588	16.6169	37.0134	0.000136	35.9892	0.004	-1.217		586	16.6318	37.0136	0.000139	35.9908	0.004	-1.215		584	16.6719	37.0048	0.000138	35.9905	0.004	-1.213		582	24.7544
592	14.7941	37.0136	0.000129	35.9899	0.0039	-1.224		592	17.432	37.0045	0.000135	35.9884	0.004	-1.213		590	18.4041	37.0187	0.000137	35.9882	0.0039	-1.22		590	16.6163	37.0133	0.000135	35.9894	0.004	-1.218		588	16.6318	37.0131	0.000138	35.991	0.004	-1.216		586	16.6712	37.005	0.000138	35.9904	0.004	-1.213		584	24.7562
594	14.7828	37.0142	0.000129	35.9904	0.004	-1.225		594	17.4276	37.0044	0.000134	35.9885	0.004	-1.214		592	18.4012	37.0183	0.000136	35.9879	0.0039	-1.221		592	16.6154	37.013	0.000137	35.9895	0.004	-1.217		590	16.6316	37.0126	0.000136	35.9907	0.004	-1.216		588	16.6707	37.005	0.000138	35.991	0.004	-1.213		586	24.7579
596	14.7758	37.0147	0.000129	35.9906	0.0039	-1.225		596	17.4254	37.0046	0.000133	35.9888	0.004	-1.213		594	18.3924	37.0183	0.000136	35.9883	0.0039	-1.22		594	16.6153	37.0128	0.000136	35.9887	0.004	-1.217		592	16.6319	37.0125	0.000137	35.9904	0.004	-1.215		590	16.6714	37.0052	0.000138	35.9905	0.004	-1.212		588	24.7604
598	14.769	37.0143	0.000127	35.9895	0.004	-1.225		598	17.4223	37.0038	0.000135	35.9884	0.004	-1.213		596	18.3799	37.0185	0.000137	35.9888	0.0039	-1.221		596	16.6164	37.013	0.000137	35.9903	0.004	-1.218		594	16.6317	37.0122	0.000138	35.9903	0.004	-1.215		592	16.6715	37.0055	0.000138	35.991	0.004	-1.213		590	24.7644
600	14.7639	37.0144	0.000129	35.9905	0.004	-1.224		600	17.4188	37.004	0.000133	35.9888	0.004	-1.214		598	18.3668	37.0186	0.000137	35.988	0.0039	-1.22		598	16.6159	37.0132	0.000137	35.9895	0.004	-1.219		596	16.63	37.011	0.000138	35.9907	0.004	-1.215		594	16.6714	37.0053	0.000139	35.9905	0.004	-1.213		592	24.7666
602	14.7636	37.0147	0.000129	35.9898	0.004	-1.225		602	17.415	37.0043	0.000134	35.9891	0.004	-1.215		600	18.3525	37.0186	0.000136	35.9884	0.0039	-1.22		600	16.6146	37.0138	0.000136	35.9896	0.004	-1.217		598	16.6299	37.0117	0.000139	35.9899	0.004	-1.215		596	16.6716	37.0057	0.000138	35.9907	0.004	-1.212		594	24.7702
604	14.7676	37.0142	0.00013	35.9894	0.004	-1.224		604	17.4106	37.0042	0.000133	35.989	0.004	-1.213		602	18.338	37.0188	0.000137	35.9887	0.0039	-1.221		602	16.6154	37.0151	0.000134	35.99	0.004	-1.217		600	16.6306	37.0117	0.000138	35.99	0.004	-1.217		598	16.6715	37.0055	0.000139	35.9903	0.004	-1.213		596	24.7728
606	14.7672	37.0147	0.000129	35.9901	0.004	-1.225		606	17.4069	37.0045	0.000134	35.9891	0.004	-1.214		604	18.3247	37.0181	0.000136	35.9892	0.0039	-1.22		604	16.6176	37.0139	0.000136	35.9902	0.0041	-1.218		602	16.632	37.0113	0.000138	35.9905	0.004	-1.216		600	16.6703	37.0055	0.000137	35.9904	0.004	-1.212		598	24.775
608	14.7616	37.0145	0.000129	35.9902	0.004	-1.224		608	17.4043	37.005	0.000133	35.9893	0.0039	-1.213		606	18.3134	37.0183	0.000137	35.9884	0.0039	-1.22		606	16.6187	37.0131	0.000137	35.9901	0.004	-1.218		604	16.631	37.0123	0.000139	35.9898	0.004	-1.215		602	16.6687	37.0051	0.000139	35.9897	0.004	-1.213		600	24.7775
610	14.7623	37.0138	0.000129	35.9904	0.004	-1.224		610	17.3999	37.0047	0.000133	35.9893	0.0039	-1.213		608	18.3055	37.0175	0.000136	35.9887	0.0039	-1.22		608	16.6195	37.0128	0.000137	35.9903	0.004	-1.218		606	16.6303	37.0119	0.000138	35.99	0.004	-1.215		604	16.6689	37.0053	0.000137	35.9902	0.004	-1.213		602	24.7796
612	14.7677	37.0147	0.000128	35.9899	0.004	-1.225		612	17.396	37.0046	0.000133	35.9886	0.0039	-1.214		610	18.298	37.0181	0.000136	35.9882	0.0039	-1.221		610	16.6177	37.0134	0.000137	35.9898	0.004	-1.217		608	16.6293	37.0122	0.000138	35.9904	0.004	-1.215		606	16.6692	37.0055	0.000138	35.9908	0.004	-1.212		604	24.7828
614	14.7638	37.0146	0.000129	35.99	0.004	-1.224		614	17.3946	37.0057	0.000133	35.9892	0.004	-1.215		612	18.2899	37.0186	0.000136	35.9886	0.0039	-1.221		612	16.6173	37.0132	0.000137	35.989	0.004	-1.217		610	16.6281	37.0119	0.000138	35.9893	0.0039	-1.216		608	16.6689	37.0051	0.000137	35.9904	0.0039	-1.213		606	24.786
616	14.7618	37.0151	0.000129	35.9896	0.004	-1.224		616	17.3925	37.0049	0.000133	35.9882	0.0039	-1.214		614	18.2817	37.0189	0.000137	35.9884	0.0039	-1.219		614	16.6172	37.0129	0.000136	35.9897	0.004	-1.218		612	16.6259	37.0124	0.000138	35.9901	0.004	-1.215		610	16.6691	37.0049	0.000138	35.9902	0.004	-1.212		608	24.7888
618	14.7637	37.0147	0.000129	35.9894	0.004	-1.225		618	17.389	37.0044	0.000133	35.9894	0.004	-1.214		616	18.2786	37.0188	0.000137	35.988	0.0039	-1.22		616	16.6167	37.0131	0.000136	35.9894	0.004	-1.218		614	16.6253	37.0123	0.000137	35.9895	0.004	-1.216		612	16.6685	37.0047	0.000138	35.9908	0.004	-1.213		610	24.7917
620	14.766	37.0144	0.000129	35.9897	0.004	-1.224		620	17.3858	37.0043	0.000134	35.988	0.0039	-1.214		618	18.279	37.0183	0.000137	35.9883	0.0039	-1.221		618	16.6176	37.0131	0.000137	35.9897	0.004	-1.218		616	16.6272	37.0115	0.000136	35.9904	0.004	-1.215		614	16.6687	37.0044	0.000138	35.9897	0.004	-1.214		612	24.7948
622	14.7728	37.0145	0.000129	35.99	0.004	-1.225		622	17.3829	37.0041	0.000133	35.989	0.004	-1.213		620	18.2805	37.0189	0.000137	35.9885	0.004	-1.221		620	16.6177	37.0134	0.000136	35.99	0.004	-1.217		618	16.6286	37.0119	0.000137	35.9902	0.004	-1.215		616	16.669	37.0056	0.000137	35.9907	0.0039	-1.212		614	24.7974
624	14.7792	37.0143	0.000129	35.9904	0.004	-1.224		624	17.3801	37.0042	0.000135	35.9893	0.004	-1.214		622	18.2835	37.0185	0.000136	35.9883	0.0039	-1.221		622	16.6184	37.0137	0.000138	35.9902	0.004	-1.217		620	16.6277	37.0116	0.000137	35.9897	0.004	-1.216		618	16.6681	37.0054	0.000138	35.99	0.004	-1.212		616	24.7981
626	14.7775	37.0146	0.000128	35.9892	0.004	-1.225		626	17.3773	37.0036	0.000133	35.9889	0.0039	-1.214		624	18.2834	37.019	0.000136	35.9889	0.0039	-1.22		624	16.6181	37.0131	0.000138	35.99	0.004	-1.218		622	16.6276	37.0114	0.000137	35.9901	0.0039	-1.216		620	16.6666	37.0052	0.000138	35.9901	0.004	-1.213		618	24.7998
628	14.7741	37.0146	0.000128	35.9904	0.0039	-1.224		628	17.3756	37.0037	0.000132	35.9893	0.0039	-1.213		626	18.2782	37.0191	0.000135	35.9885	0.0039	-1.22		626	16.6172	37.0132	0.000139	35.9898	0.004	-1.218		624	16.6268	37.0114	0.000137	35.9904	0.004	-1.215		622	16.665	37.0062	0.000137	35.9905	0.004	-1.213		620	24.8023
630	14.7712	37.0145	0.000129	35.9906	0.004	-1.224		630	17.3729	37.0033	0.000133	35.9886	0.0039	-1.214		628	18.2732	37.0186	0.000136	35.9885	0.0039	-1.22		628	16.6153	37.0125	0.000136	35.9899	0.004	-1.218		626	16.6263	37.012	0.000138	35.9899	0.004	-1.216		624	16.6648	37.0065	0.000138	35.9903	0.0039	-1.213		622	24.8037
632	14.7698	37.0148	0.00013	35.9895	0.004	-1.224		632	17.3699	37.0033	0.000134	35.9889	0.0039	-1.214		630	18.2685	37.0187	0.000135	35.988	0.0039	-1.221		630	16.6148	37.0126	0.000136	35.9897	0.004	-1.218		628	16.6246	37.0119	0.000138	35.9901	0.004	-1.215		626	16.6642	37.0052	0.000139	35.9902	0.004	-1.212		624	24.8046
634	14.7729	37.0151	0.000129	35.9894	0.0039	-1.224		634	17.3661	37.0032	0.000134	35.9885	0.0039	-1.213		632	18.2655	37.0188	0.000136	35.9892	0.0039	-1.22		632	16.6149	37.0129	0.000135	35.9902	0.004	-1.218		630	16.6248	37.0125	0.000138	35.9906	0.004	-1.216		628	16.6629	37.0054	0.000138	35.9898	0.004	-1.213		626	24.806
636	14.7809	37.0147	0.000129	35.9902	0.0039	-1.225		636	17.3629	37.0039	0.000134	35.9884	0.004	-1.214		634	18.2642	37.0193	0.000135	35.9885	0.0039	-1.22		634	16.6143	37.0131	0.000137	35.9901	0.004	-1.217		632	16.6246	37.0124	0.000137	35.9907	0.004	-1.216		630	16.6627	37.0062	0.000137	35.9903	0.004	-1.213		628	24.8094
638	14.797	37.0147	0.000128	35.9898	0.004	-1.225		638	17.3598	37.0035	0.000133	35.9896	0.004	-1.214		636	18.2622	37.0196	0.000135	35.9877	0.0039	-1.221		636	16.6135	37.013	0.000138	35.9902	0.004	-1.217		634	16.6235	37.0125	0.000137	35.9911	0.004	-1.215		632	16.6615	37.0056	0.000137	35.9898	0.004	-1.212		630	24.8132
640	14.8235	37.0147	0.000129	35.9899	0.004	-1.225		640	17.3559	37.0039	0.000134	35.989	0.0039	-1.214		638	18.2594	37.0191	0.000134	35.9889	0.0039	-1.221		638	16.6134	37.0129	0.000138	35.9898	0.004	-1.218		636	16.6234	37.0122	0.000139	35.9906	0.0039	-1.215		634	16.6617	37.0067	0.000137	35.9901	0.004	-1.213		632	24.8147
642	14.8185	37.0149	0.000129	35.9899	0.004	-1.225		642	17.355	37.0041	0.000135	35.9889	0.0039	-1.214		640	18.2595	37.0196	0.000136	35.9884	0.0039	-1.22		640	16.6152	37.013	0.000138	35.9906	0.004	-1.217		638	16.6248	37.013	0.000139	35.9904	0.004	-1.216		636	16.6628	37.0063	0.000137	35.9902	0.004	-1.214		634	24.816
644	14.7986	37.0153	0.000129	35.9897	0.0039	-1.224		644	17.3541	37.004	0.000134	35.9884	0.0039	-1.214		642	18.2568	37.0201	0.000135	35.9885	0.0039	-1.22		642	16.6139	37.0133	0.000136	35.9901	0.004	-1.217		640	16.6242	37.013	0.000137	35.9899	0.0039	-1.216		638	16.6628	37.0065	0.000137	35.9903	0.004	-1.212		636	24.8195
646	14.7841	37.0147	0.000129	35.9905	0.004	-1.225		646	17.3518	37.0037	0.000134	35.9884	0.004	-1.214		644	18.2525	37.0202	0.000134	35.9878	0.004	-1.221		644	16.6122	37.0135	0.000136	35.9896	0.004	-1.219		642	16.623	37.0128	0.000137	35.9903	0.0039	-1.216		640	16.6623	37.0061	0.000139	35.9896	0.004	-1.211		638	24.8235
648	14.7867	37.0152	0.000128	35.9906	0.004	-1.225		648	17.3505	37.0037	0.000133	35.9888	0.004	-1.215		646	18.2513	37.0198	0.000133	35.9874	0.0039	-1.221		646	16.6123	37.0133	0.000136	35.9895	0.004	-1.218		644	16.6215	37.013	0.000138	35.9898	0.0039	-1.216		642	16.6628	37.0065	0.000138	35.99	0.004	-1.213		640	24.8269
650	14.7912	37.0145	0.000129	35.9908	0.0039	-1.225		650	17.3474	37.0043	0.000133	35.9887	0.004	-1.214		648	18.251	37.0196	0.000133	35.9875	0.0039	-1.221		648	16.6119	37.0128	0.000137	35.9898	0.004	-1.217		646	16.6225	37.0127	0.000139	35.99	0.004	-1.216		644	16.6627	37.0063	0.000137	35.9913	0.004	-1.213		642	24.8288
652	14.7926	37.0146	0.00013	35.9901	0.004	-1.224		652	17.3446	37.004	0.000133	35.9883	0.004	-1.215		650	18.2506	37.0189	0.000135	35.989	0.0039	-1.22		650	16.6106	37.0128	0.000137	35.99	0.004	-1.219		648	16.6227	37.0124	0.000139	35.9902	0.004	-1.216		646	16.6632	37.0064	0.000137	35.991	0.004	-1.213		644	24.831
654	14.7989	37.0146	0.00013	35.9899	0.0039	-1.224		654	17.3411	37.0039	0.000132	35.9888	0.004	-1.215		652	18.2518	37.0191	0.000135	35.9883	0.0039	-1.22		652	16.6108	37.0132	0.000137	35.9895	0.004	-1.217		650	16.6216	37.0121	0.000138	35.9902	0.004	-1.215		648	16.6626	37.0066	0.000138	35.9904	0.004	-1.213		646	24.8329
656	14.8214	37.0149	0.000128	35.9902	0.004	-1.225		656	17.3378	37.0047	0.000133	35.9889	0.004	-1.214		654	18.2539	37.0194	0.000134	35.9886	0.004	-1.221		654	16.6101	37.0132	0.000136	35.9892	0.004	-1.217		652	16.6211	37.0118	0.000139	35.9906	0.004	-1.216		650	16.662	37.0067	0.000137	35.9905	0.004	-1.212		648	24.8356
658	14.8439	37.0148	0.000129	35.9903	0.0039	-1.224		658	17.3343	37.0051	0.000134	35.9892	0.0039	-1.213		656	18.256	37.0184	0.000134	35.9891	0.0039	-1.221		656	16.6092	37.013	0.000136	35.99	0.004	-1.217		654	16.6214	37.0125	0.000139	35.9902	0.004	-1.216		652	16.6618	37.0065	0.000138	35.9901	0.004	-1.212		650	24.8374
660	14.9499	37.0143	0.000129	35.99	0.0039	-1.224		660	17.3322	37.0048	0.000134	35.9893	0.0039	-1.213		658	18.2576	37.0194	0.000134	35.9878	0.0039	-1.22		658	16.6096	37.0132	0.000136	35.99	0.004	-1.218		656	16.6225	37.0119	0.000139	35.9899	0.004	-1.215		654	16.6617	37.0065	0.000139	35.9905	0.0039	-1.213		652	24.8397
@3	9.9983	17.1						@3	9.9983	17.1						660	18.2587	37.02	0.000134	35.989	0.0039	-1.221		660	16.6094	37.0129	0.000135	35.9898	0.004	-1.218		658	16.6222	37.0115	0.000139	35.9895	0.0039	-1.216		656	16.6612	37.006	0.000138	35.9901	0.004	-1.213		654	24.8431
662	15.0855	37.0147	0.000131	35.9893	0.0039	-1.225		662	17.3298	37.0046	0.000135	35.9886	0.004	-1.214		@3	9.9983	17.1						@3	9.9983	17.1						660	16.6214	37.0119	0.000138	35.99	0.004	-1.216		658	16.6603	37.0067	0.000137	35.9897	0.0039	-1.213		656	24.8453
664	14.9984	37.0149	0.000129	35.9898	0.004	-1.224		664	17.3133	37.0046	0.000134	35.9887	0.004	-1.213		662	18.2583	37.0195	0.000135	35.9883	0.0039	-1.22		662	16.6091	37.0128	0.000136	35.9891	0.0039	-1.218		@3	9.9983	17.1						660	16.6612	37.0072	0.000137	35.9895	0.004	-1.214		658	24.8464
666	13.6668	37.015	0.000128	35.9903	0.004	-1.224		666	16.4426	37.0057	0.000135	35.9894	0.0039	-1.213		664	18.2476	37.0196	0.000134	35.988	0.0039	-1.221		664	16.6062	37.0135	0.000136	35.9901	0.004	-1.218		662	16.6192	37.011	0.000137	35.9903	0.004	-1.216		@3	9.9983	17.1						660	24.8479
668	10.2495	37.0155	0.000129	35.9904	0.004	-1.225		668	12.596	37.0053	0.000135	35.9902	0.004	-1.212		666	17.8097	37.0198	0.000134	35.988	0.0039	-1.221		666	16.5899	37.0131	0.000137	35.9899	0.004	-1.217		664	16.6027	37.0117	0.000136	35.9901	0.004	-1.216		662	16.66	37.0071	0.000138	35.99	0.004	-1.212		@3	9.9983
670	5.69892	37.0162	0.000126	35.9919	0.0039	-1.227		670	6.94386	37.006	0.000134	35.9913	0.004	-1.213		668	15.7416	37.0198	0.000136	35.9885	0.0039	-1.221		668	16.5633	37.0129	0.000137	35.9898	0.004	-1.217		666	16.4097	37.0115	0.000138	35.9896	0.004	-1.215		664	16.6321	37.0067	0.000138	35.99	0.004	-1.212		662	24.8501
672	1.0088	37.0166	0.000122	35.9916	0.004	-1.229		672	1.11592	37.0064	0.000129	35.9924	0.004	-1.214		670	12.5588	37.02	0.000134	35.9892	0.0039	-1.223		670	16.5325	37.0136	0.000137	35.9901	0.004	-1.217		668	15.9571	37.0114	0.000138	35.9901	0.004	-1.214		666	16.5173	37.0065	0.000139	35.9904	0.004	-1.212		664	24.8492
674	-3.31092	37.0176	0.000116	35.9932	0.004	-1.23		674	-4.15143	37.0075	0.000124	35.9927	0.0041	-1.216		672	9.17931	37.0207	0.000131	35.989	0.0039	-1.224		672	16.503	37.0133	0.000138	35.9895	0.0041	-1.217		670	15.408	37.0111	0.000139	35.9906	0.004	-1.215		668	16.3486	37.0064	0.000139	35.9905	0.004	-1.212		666	24.8157
676	-7.01158	37.0179	0.000111	35.9925	0.0041	-1.233		676	-8.82984	37.0082	0.000117	35.9924	0.0041	-1.218		674	5.94136	37.0212	0.000128	35.9902	0.004	-1.225		674	16.5295	37.0131	0.000137	35.9893	0.004	-1.218		672	14.8487	37.0112	0.000139	35.9907	0.004	-1.217		670	16.1903	37.0067	0.000139	35.9902	0.004	-1.212		668	24.6986
678	-10.3832	37.018	0.000106	35.9922	0.0041	-1.235		678	-12.7817	37.0089	0.000111	35.992	0.0041	-1.219		676	2.95965	37.0212	0.000124	35.9905	0.004	-1.228		676	16.5559	37.0131	0.000136	35.9901	0.004	-1.219		674	14.3258	37.0121	0.000137	35.9904	0.004	-1.216		672	16.0571	37.0078	0.000138	35.9904	0.004	-1.213		670	24.4326
680	-13.3329	37.0191	9.9e-05	35.9927	0.0041	-1.238		680	-16.0581	37.0085	0.000104	35.9926	0.0041	-1.221		678	0.300192	37.0211	0.000121	35.9914	0.004	-1.227		678	16.5221	37.014	0.000134	35.99	0.004	-1.219		676	13.8598	37.0119	0.000136	35.9907	0.004	-1.217		674	15.9348	37.0073	0.000137	35.9902	0.004	-1.213		672	24.2006
682	-15.8567	37.0198	9.2e-05	35.9925	0.0041	-1.241		682	-18.5288	37.0089	9.6e-05	35.9917	0.0042	-1.223		680	-2.01051	37.0217	0.000117	35.9925	0.004	-1.228		680	16.4875	37.0142	0.000135	35.9901	0.004	-1.219		678	13.4524	37.0117	0.000134	35.9907	0.004	-1.217		676	15.8204	37.0079	0.000137	35.9907	0.004	-1.214		674	24.0861
684	-16.4167	37.0196	8.8e-05	35.9936	0.0041	-1.239		684	-18.4141	37.0093	9e-05	35.9915	0.0041	-1.225		682	-3.88361	37.022	0.000114	35.9912	0.004	-1.232		682	16.47	37.0137	0.000136	35.9898	0.004	-1.219		680	13.1001	37.012	0.000135	35.9909	0.004	-1.217		678	15.7174	37.0067	0.000136	35.9901	0.004	-1.213		676	23.9439
686	-14.4864	37.0194	8.5e-05	35.9922	0.0041	-1.238		686	-15.5734	37.0087	8.6e-05	35.9914	0.0041	-1.225		684	-4.32265	37.0218	0.000108	35.9914	0.0041	-1.232		684	16.479	37.0132	0.000133	35.9899	0.004	-1.219		682	12.8847	37.0114	0.000135	35.9908	0.004	-1.217		680	15.6321	37.007	0.000137	35.9906	0.004	-1.213		678	23.8096
688	-11.248	37.0191	8.4e-05	35.9918	0.0041	-1.237		688	-11.6199	37.0082	8.3e-05	35.9919	0.0041	-1.224		686	-2.94335	37.0216	0.000104	35.9918	0.004	-1.233		686	16.4967	37.0129	0.000135	35.9901	0.004	-1.22		684	12.9874	37.0111	0.000134	35.9904	0.004	-1.218		682	15.6091	37.0069	0.000135	35.9909	0.004	-1.215		680	23.6809
690	-7.59588	37.0191	8.4e-05	35.9926	0.0041	-1.235		690	-7.35442	37.0076	8.3e-05	35.9911	0.0041	-1.221		688	-0.781259	37.0222	0.000103	35.9912	0.004	-1.23		688	16.5073	37.0137	0.000135	35.9891	0.004	-1.219		686	13.292	37.0111	0.000133	35.9907	0.004	-1.218		684	15.6788	37.0064	0.000135	35.99	0.004	-1.216		682	23.5299
692	-3.88835	37.0183	8.7e-05	35.9919	0.004	-1.233		692	-3.13229	37.0072	8.6e-05	35.9918	0.0041	-1.22		690	1.62271	37.0217	0.000106	35.9919	0.004	-1.227		690	16.5138	37.0132	0.000135	35.9901	0.004	-1.219		688	13.6608	37.0117	0.000133	35.9912	0.004	-1.218		686	15.7856	37.0073	0.000134	35.9909	0.004	-1.214		684	23.4146
694	-0.25184	37.0179	9.2e-05	35.9931	0.004	-1.23		694	0.932817	37.0073	8.9e-05	35.9917	0.004	-1.218		692	4.07349	37.0215	0.000107	35.9913	0.004	-1.227		692	16.5254	37.0132	0.000137	35.9902	0.0041	-1.219		690	14.0314	37.0121	0.000134	35.99	0.0039	-1.216		688	15.8975	37.0078	0.000135	35.9912	0.004	-1.214		686	23.397
696	3.26827	37.0173	9.7e-05	35.9935	0.004	-1.228		696	4.76886	37.0063	9.4e-05	35.9916	0.004	-1.216		694	6.45751	37.0213	0.00011	35.9907	0.0039	-1.226		694	16.5396	37.0138	0.000136	35.9896	0.004	-1.218		692	14.378	37.0124	0.000133	35.9901	0.004	-1.216		690	16.003	37.0074	0.000135	35.9914	0.004	-1.214		688	23.4253
698	6.5835	37.0173	0.0001	35.992	0.004	-1.228		698	8.31138	37.0065	9.9e-05	35.9905	0.004	-1.215		696	8.6909	37.0201	0.00011	35.9905	0.0039	-1.226		696	16.5532	37.014	0.000135	35.9906	0.004	-1.217		694	14.6913	37.0124	0.000133	35.9901	0.004	-1.216		692	16.0975	37.0069	0.000137	35.9909	0.0039	-1.213		690	23.4487
700	9.61215	37.0175	0.000103	35.9907	0.004	-1.227		700	11.4923	37.006	0.000103	35.9902	0.004	-1.216		698	10.7098	37.0202	0.000111	35.9902	0.0039	-1.225		698	16.5662	37.0139	0.000137	35.9904	0.004	-1.217		696	14.9679	37.0118	0.000133	35.9905	0.004	-1.216		694	16.1808	37.0066	0.000137	35.9896	0.004	-1.212		692	23.4484
702	12.2779	37.0163	0.000106	35.9898	0.004	-1.227		702	14.2601	37.006	0.000107	35.9897	0.004	-1.215		700	12.4805	37.0202	0.000114	35.9897	0.004	-1.225		700	16.5792	37.0136	0.000137	35.9899	0.004	-1.219		698	15.2089	37.0119	0.000134	35.9907	0.004	-1.216		696	16.2534	37.0072	0.000139	35.9902	0.004	-1.213		694	23.578
704	14.5203	37.0167	0.000109	35.9894	0.004	-1.228		704	16.5873	37.0055	0.00011	35.9892	0.004	-1.215		702	13.992	37.0205	0.000116	35.9889	0.0039	-1.225		702	16.5897	37.0137	0.000137	35.9897	0.004	-1.218		700	15.4152	37.0125	0.000133	35.9904	0.004	-1.218		698	16.3153	37.0066	0.000138	35.9903	0.0039	-1.213		696	23.7458
706	16.3387	37.0163	0.000113	35.99	0.0039	-1.225		706	18.474	37.0061	0.000113	35.9885	0.004	-1.215		704	15.2492	37.0205	0.000117	35.9892	0.0039	-1.225		704	16.6002	37.0138	0.000137	35.9901	0.004	-1.218		702	15.5915	37.0129	0.000133	35.9908	0.004	-1.216		700	16.3681	37.0069	0.000138	35.9899	0.004	-1.213		698	23.9043
708	17.7525	37.0162	0.000115	35.9891	0.0039	-1.226		708	19.94	37.005	0.000119	35.988	0.004	-1.215		706	16.2734	37.0199	0.00012	35.9891	0.0039	-1.225		706	16.6089	37.0148	0.000136	35.9895	0.004	-1.218		704	15.7386	37.0123	0.000135	35.9911	0.004	-1.215		702	16.4112	37.0073	0.000137	35.9902	0.004	-1.213		700	24.0333
710	18.7852	37.0153	0.000119	35.9893	0.0039	-1.227		710	21.0243	37.005	0.000123	35.9881	0.0039	-1.215		708	17.0875	37.0198	0.000122	35.9878	0.0039	-1.224		708	16.6127	37.0144	0.000136	35.9906	0.004	-1.218		706	15.8619	37.0122	0.000136	35.9902	0.004	-1.216		704	16.4478	37.0075	0.000137	35.9901	0.004	-1.213		702	24.1424
712	19.4832	37.0159	0.000121	35.9895	0.0039	-1.226		712	21.7818	37.0045	0.000124	35.9873	0.0039	-1.216		710	17.7206	37.0192	0.000124	35.9883	0.004	-1.224		710	16.6402	37.0141	0.000137	35.9905	0.004	-1.218		708	15.9648	37.0127	0.000136	35.9902	0.004	-1.216		706	16.4786	37.0075	0.000138	35.9902	0.004	-1.213		704	24.2383
714	19.8996	37.0153	0.000124	35.9895	0.0039	-1.226		714	22.26	37.0044	0.000126	35.9874	0.0039	-1.215		712	18.1962	37.0196	0.000125	35.988	0.0039	-1.224		712	16.6924	37.0144	0.000137	35.9894	0.004	-1.218		710	16.051	37.0123	0.000136	35.9902	0.004	-1.217		708	16.5042	37.0074	0.000138	35.9902	0.004	-1.212		706	24.3264
716	20.0892	37.0167	0.000126	35.9888	0.0039	-1.226		716	22.5112	37.0046	0.000128	35.9879	0.0039	-1.215		714	18.5444	37.0198	0.000129	35.9879	0.0039	-1.224		714	16.6974	37.0143	0.000136	35.9901	0.004	-1.218		712	16.1237	37.0121	0.000136	35.9905	0.0039	-1.216		710	16.5262	37.0076	0.000138	35.9906	0.004	-1.213		708	24.4068
718	20.1118	37.016	0.000129	35.9889	0.0039	-1.226		718	22.5842	37.0047	0.000131	35.9883	0.0039	-1.214		716	18.7947	37.0205	0.00013	35.9879	0.0039	-1.223		716	16.6608	37.0139	0.000136	35.9892	0.004	-1.217		714	16.1836	37.0123	0.000136	35.9908	0.004	-1.217		712	16.5443	37.007	0.000137	35.9901	0.004	-1.214		710	24.4811
720	19.9998	37.0159	0.000131	35.989	0.0039	-1.227		720	22.5224	37.0047	0.000133	35.9887	0.0039	-1.215		718	18.9673	37.0195	0.000131	35.9886	0.004	-1.224		718	16.6178	37.0134	0.000136	35.9903	0.004	-1.218		716	16.2342	37.0121	0.000135	35.9895	0.004	-1.215		714	16.5585	37.0069	0.000137	35.9899	0.004	-1.213		712	24.5486
722	19.7812	37.0165	0.000131	35.9889	0.0039	-1.226		722	22.3613	37.0043	0.000134	35.9887	0.0039	-1.215		720	19.0765	37.0202	0.000133	35.9887	0.004	-1.223		720	16.5821	37.0145	0.000137	35.9898	0.004	-1.218		718	16.2758	37.0124	0.000137	35.9899	0.004	-1.216		716	16.5703	37.0075	0.000137	35.9898	0.004	-1.212		714	24.6079
724	19.4937	37.0158	0.000133	35.989	0.0039	-1.226		724	22.1298	37.0048	0.000136	35.9883	0.0039	-1.215		722	19.1408	37.0201	0.000133	35.9882	0.0039	-1.222		722	16.5543	37.0144	0.000136	35.9905	0.004	-1.218		720	16.3118	37.0126	0.000137	35.9895	0.004	-1.215		718	16.5805	37.0077	0.000138	35.99	0.004	-1.213		716	24.6589
726	19.1721	37.0153	0.000133	35.9895	0.0039	-1.226		726	21.8525	37.0049	0.000137	35.9884	0.0039	-1.216		724	19.1711	37.0205	0.000134	35.9887	0.0039	-1.223		724	16.5361	37.0147	0.000137	35.9898	0.004	-1.217		722	16.3428	37.0124	0.000136	35.9899	0.004	-1.217		720	16.5889	37.0067	0.000138	35.9901	0.004	-1.214		718	24.7047
728	18.833	37.0162	0.000134	35.9892	0.0039	-1.226		728	21.5529	37.0049	0.000137	35.988	0.0039	-1.215		726	19.1761	37.0199	0.000134	35.9887	0.0039	-1.223		726	16.527	37.0139	0.000137	35.9898	0.004	-1.217		724	16.3702	37.0123	0.000135	35.9904	0.004	-1.217		722	16.5963	37.0069	0.000137	35.9894	0.004	-1.212		720	24.7453
730	18.4838	37.0166	0.000135	35.9897	0.0039	-1.226		730	21.2438	37.0052	0.000138	35.9881	0.0039	-1.215		728	19.1647	37.0201	0.000134	35.9893	0.0039	-1.223		728	16.5228	37.0143	0.000136	35.9898	0.004	-1.218		726	16.3933	37.0127	0.000136	35.9909	0.0039	-1.217		724	16.6028	37.0068	0.000137	35.9896	0.004	-1.213		722	24.7806
732	18.1439	37.0174	0.000135	35.9896	0.004	-1.226		732	20.9344	37.0057	0.000139	35.9885	0.0039	-1.215		730	19.144	37.0199	0.000136	35.9882	0.0039	-1.223		730	16.5217	37.0144	0.000136	35.9895	0.004	-1.218		728	16.4142	37.0116	0.000137	35.9892	0.004	-1.215		726	16.607	37.0072	0.000138	35.99	0.004	-1.213		724	24.8108
734	17.8331	37.0177	0.000134	35.9891	0.0039	-1.226		734	20.6338	37.005	0.000138	35.9883	0.0039	-1.216		732	19.1163	37.0202	0.000136	35.9878	0.0039	-1.222		732	16.5227	37.0138	0.000136	35.9894	0.004	-1.218		730	16.4329	37.0116	0.000137	35.99	0.004	-1.216		728	16.6126	37.008	0.000138	35.9904	0.004	-1.213		726	24.837
736	17.531	37.0176	0.000136	35.9896	0.004	-1.225		736	20.3507	37.005	0.000138	35.9883	0.0039	-1.215		734	19.0871	37.02	0.000136	35.9884	0.0039	-1.223		734	16.5264	37.0144	0.000136	35.9902	0.004	-1.217		732	16.4488	37.0114	0.000137	35.9904	0.004	-1.216		730	16.6168	37.0076	0.000138	35.9903	0.004	-1.213		728	24.8589
738	17.2367	37.0173	0.000135	35.9898	0.0039	-1.226		738	20.0846	37.0057	0.000139	35.9891	0.004	-1.214		736	19.0522	37.0196	0.000136	35.9888	0.0039	-1.221		736	16.5307	37.015	0.000137	35.9899	0.004	-1.217		734	16.463	37.0113	0.000136	35.9896	0.004	-1.216		732	16.6197	37.0072	0.000139	35.9902	0.004	-1.213		730	24.8779
740	16.9665	37.0175	0.000134	35.9903	0.0039	-1.226		740	19.8371	37.0052	0.000139	35.9885	0.0039	-1.215		738	19.0098	37.0196	0.000136	35.9889	0.0039	-1.222		738	16.535	37.0147	0.000137	35.9893	0.004	-1.217		736	16.4764	37.0111	0.000137	35.9899	0.004	-1.216		734	16.6241	37.0076	0.000138	35.99	0.004	-1.212		732	24.8934
742	16.7251	37.017	0.000134	35.9891	0.0039	-1.225		742	19.6095	37.0048	0.000138	35.9885	0.0039	-1.215		740	18.9675	37.0198	0.000136	35.9886	0.0039	-1.223		740	16.5412	37.0151	0.000137	35.9903	0.004	-1.217		738	16.4887	37.0112	0.000136	35.9895	0.0039	-1.216		736	16.6283	37.0076	0.000137	35.9907	0.004	-1.213		734	24.9072
744	16.5085	37.0178	0.000134	35.9899	0.0039	-1.225		744	19.401	37.0048	0.000139	35.9881	0.0039	-1.215		742	18.9274	37.019	0.000137	35.9879	0.0039	-1.222		742	16.5454	37.0149	0.000136	35.9898	0.004	-1.218		740	16.4979	37.0118	0.000137	35.9905	0.004	-1.216		738	16.6313	37.0076	0.000136	35.9907	0.004	-1.213		736	24.9187
746	16.3149	37.0178	0.000135	35.9893	0.0039	-1.225		746	19.2121	37.0052	0.000137	35.9878	0.0039	-1.216		744	18.8911	37.0196	0.000138	35.988	0.0039	-1.221		744	16.5488	37.014	0.000136	35.9893	0.004	-1.218		742	16.5067	37.0105	0.000137	35.9898	0.004	-1.217		740	16.6352	37.0071	0.000138	35.9911	0.004	-1.214		738	24.9296
748	16.1426	37.0184	0.000133	35.9889	0.004	-1.227		748	19.0447	37.0051	0.000138	35.9882	0.0039	-1.214		746	18.8627	37.0201	0.000137	35.9886	0.0039	-1.222		746	16.5525	37.014	0.000136	35.9905	0.004	-1.217		744	16.5157	37.0108	0.000137	35.9902	0.004	-1.215		742	16.6389	37.0079	0.000137	35.9899	0.004	-1.213		740	24.9376
750	15.9898	37.0182	0.000132	35.9894	0.004	-1.226		750	18.893	37.0049	0.000138	35.9888	0.0039	-1.215		748	18.8417	37.0205	0.000137	35.9888	0.0039	-1.222		748	16.5547	37.0146	0.000137	35.9898	0.004	-1.217		746	16.5254	37.0111	0.000139	35.9898	0.0039	-1.216		744	16.6425	37.008	0.000138	35.9897	0.004	-1.212		742	24.9457
752	15.8499	37.0188	0.000132	35.9898	0.0039	-1.225		752	18.7538	37.0046	0.000138	35.9892	0.0039	-1.214		750	18.8269	37.02	0.000137	35.9885	0.0039	-1.222		750	16.5568	37.0141	0.000136	35.9897	0.004	-1.218		748	16.5334	37.0108	0.000137	35.9898	0.004	-1.216		746	16.6422	37.007	0.000138	35.9904	0.004	-1.214		744	24.9522
754	15.7204	37.0179	0.000133	35.9903	0.004	-1.225		754	18.6297	37.0055	0.000138	35.9887	0.004	-1.214		752	18.8153	37.0198	0.000138	35.9884	0.0039	-1.222		752	16.5582	37.0142	0.000136	35.9901	0.004	-1.217		750	16.5397	37.0114	0.000136	35.9903	0.004	-1.216		748	16.6397	37.0075	0.000138	35.99	0.004	-1.213		746	24.958
756	15.606	37.0186	0.000133	35.9895	0.0039	-1.225		756	18.5208	37.0059	0.000138	35.9878	0.0039	-1.214		754	18.803	37.0193	0.000137	35.9884	0.0039	-1.222		754	16.5608	37.0142	0.000136	35.9895	0.004	-1.218		752	16.545	37.0112	0.000137	35.99	0.0039	-1.216		750	16.6369	37.0083	0.000138	35.9899	0.004	-1.213		748	24.962
758	15.5072	37.0179	0.000131	35.9895	0.004	-1.226		758	18.4215	37.0057	0.000138	35.9888	0.004	-1.215		756	18.7935	37.0198	0.000136	35.9885	0.004	-1.222		756	16.561	37.0138	0.000136	35.9899	0.004	-1.217		754	16.5519	37.0113	0.000137	35.9902	0.004	-1.216		752	16.6343	37.0076	0.000137	35.9904	0.004	-1.212		750	24.9662
760	15.431	37.0178	0.000132	35.99	0.0039	-1.225		760	18.3319	37.0052	0.000136	35.9887	0.0039	-1.215		758	18.7846	37.0205	0.000136	35.9875	0.004	-1.221		758	16.5613	37.014	0.000136	35.9898	0.004	-1.218		756	16.5581	37.0115	0.000136	35.9899	0.004	-1.216		754	16.633	37.0067	0.000137	35.9906	0.004	-1.214		752	24.9691
762	15.3669	37.0188	0.000131	35.99	0.0039	-1.226		762	18.2524	37.0058	0.000136	35.989	0.0039	-1.215		760	18.7794	37.0207	0.000137	35.9887	0.0039	-1.222		760	16.5622	37.0134	0.000135	35.9901	0.004	-1.218		758	16.5637	37.0118	0.000137	35.9907	0.004	-1.216		756	16.632	37.0075	0.000137	35.9907	0.004	-1.213		754	24.971
764	15.3057	37.0179	0.00013	35.9897	0.0039	-1.227		764	18.1814	37.0055	0.000135	35.9885	0.0039	-1.215		762	18.7736	37.02	0.000136	35.9888	0.0039	-1.221		762	16.5631	37.0143	0.000136	35.9898	0.004	-1.217		760	16.5664	37.0121	0.000138	35.9904	0.004	-1.217		758	16.6309	37.0084	0.000138	35.9907	0.004	-1.213		756	24.9737
766	15.253	37.0179	0.00013	35.9897	0.004	-1.225		766	18.115	37.0052	0.000134	35.9893	0.0039	-1.214		764	18.7685	37.0197	0.000135	35.9879	0.004	-1.221		764	16.5654	37.0132	0.000136	35.9891	0.004	-1.218		762	16.5705	37.0118	0.000136	35.9893	0.004	-1.216		760	16.6308	37.0077	0.000139	35.9902	0.004	-1.212		758	24.9749
768	15.2049	37.0178	0.000131	35.9903	0.004	-1.225		768	18.0555	37.0056	0.000136	35.989	0.004	-1.215		766	18.767	37.0198	0.000137	35.9895	0.0039	-1.222		766	16.5657	37.0137	0.000135	35.9899	0.0041	-1.217		764	16.5743	37.0114	0.000137	35.9898	0.004	-1.216		762	16.6321	37.0084	0.000138	35.9904	0.004	-1.213		760	24.9741
770	15.1598	37.0182	0.000131	35.9894	0.0039	-1.226		770	18.0035	37.0059	0.000134	35.989	0.0039	-1.215		768	18.765	37.0195	0.000136	35.9882	0.0039	-1.222		768	16.5665	37.014	0.000135	35.99	0.004	-1.218		766	16.5772	37.0114	0.000138	35.9912	0.004	-1.216		764	16.633	37.0078	0.000137	35.9904	0.004	-1.213		762	24.9743
772	15.1208	37.0178	0.00013	35.9893	0.004	-1.225		772	17.9593	37.0061	0.000134	35.9885	0.0039	-1.214		770	18.7607	37.0192	0.000136	35.9884	0.0039	-1.221		770	16.5673	37.0136	0.000137	35.9894	0.004	-1.217		768	16.5802	37.011	0.000137	35.9905	0.004	-1.216		766	16.6335	37.0075	0.000137	35.9907	0.004	-1.213		764	24.9758
774	15.0924	37.0179	0.000131	35.99	0.004	-1.226		774	17.92	37.0064	0.000134	35.9882	0.0039	-1.214		772	18.753	37.0196	0.000137	35.9877	0.0039	-1.221		772	16.5672	37.0136	0.000136	35.9891	0.004	-1.218		770	16.583	37.0121	0.000137	35.9905	0.004	-1.216		768	16.6354	37.007	0.000137	35.9912	0.004	-1.214		766	24.9754
776	15.0643	37.017	0.00013	35.9903	0.004	-1.227		776	17.8815	37.0061	0.000134	35.9895	0.0039	-1.213		774	18.7389	37.0192	0.000137	35.9881	0.0039	-1.221		774	16.5678	37.0131	0.000136	35.9896	0.004	-1.218		772	16.5847	37.0118	0.000137	35.9899	0.004	-1.216		770	16.6377	37.0068	0.000138	35.9904	0.004	-1.213		768	24.9753
778	15.0339	37.0174	0.00013	35.9899	0.004	-1.225		778	17.8486	37.0055	0.000134	35.9893	0.0039	-1.214		776	18.7251	37.019	0.000138	35.9877	0.0039	-1.221		776	16.5669	37.0134	0.000137	35.9896	0.004	-1.217		774	16.585	37.012	0.000137	35.9899	0.0039	-1.216		772	16.6387	37.0063	0.000139	35.9903	0.004	-1.213		770	24.9748
780	15.0052	37.0177	0.000131	35.9902	0.0039	-1.225		780	17.8191	37.0063	0.000135	35.9893	0.0039	-1.213		778	18.7155	37.0192	0.000137	35.9882	0.0039	-1.22		778	16.5656	37.0134	0.000137	35.9894	0.004	-1.217		776	16.5863	37.011	0.000137	35.9901	0.0039	-1.216		774	16.6377	37.0071	0.000139	35.9902	0.004	-1.212		772	24.9726
782	14.9845	37.0182	0.00013	35.9898	0.0039	-1.225		782	17.7904	37.0063	0.000135	35.9892	0.0039	-1.215		780	18.7131	37.0193	0.000138	35.9889	0.0038	-1.221		780	16.5652	37.0134	0.000136	35.9903	0.004	-1.217		778	16.589	37.0106	0.000137	35.9899	0.004	-1.215		776	16.6378	37.0074	0.000139	35.9904	0.004	-1.213		774	24.9709
784	14.9725	37.0186	0.000129	35.9901	0.0039	-1.225		784	17.7617	37.0055	0.000134	35.9889	0.0039	-1.214		782	18.7178	37.0199	0.000137	35.9885	0.0039	-1.222		782	16.5636	37.0143	0.000135	35.9905	0.004	-1.218		780	16.5915	37.0115	0.000138	35.9902	0.004	-1.216		778	16.6381	37.0077	0.000138	35.991	0.004	-1.213		776	24.9692
786	14.9625	37.018	0.000129	35.9899	0.0039	-1.226		786	17.7363	37.0049	0.000134	35.9889	0.0039	-1.215		784	18.7251	37.0195	0.000137	35.9898	0.0039	-1.222		784	16.5638	37.0144	0.000135	35.9906	0.004	-1.218		782	16.5907	37.0121	0.000137	35.9899	0.004	-1.216		780	16.6381	37.0075	0.000139	35.991	0.004	-1.214		778	24.966
788	14.9491	37.0187	0.000129	35.9898	0.0039	-1.226		788	17.7149	37.0053	0.000135	35.9889	0.0039	-1.215		786	18.7323	37.019	0.000137	35.9892	0.004	-1.221		786	16.5651	37.014	0.000137	35.9896	0.004	-1.218		784	16.5903	37.0114	0.000137	35.9904	0.004	-1.215		782	16.6361	37.0073	0.000138	35.9907	0.004	-1.213		780	24.961
790	14.9384	37.0189	0.000129	35.99	0.0039	-1.225		790	17.6959	37.0058	0.000133	35.9888	0.004	-1.215		788	18.7364	37.0195	0.000137	35.9883	0.004	-1.222		788	16.5636	37.0142	0.000136	35.9898	0.004	-1.218		786	16.5912	37.0118	0.000137	35.9899	0.004	-1.216		784	16.6357	37.007	0.000139	35.9898	0.004	-1.213		782	24.9558
792	14.9263	37.0185	0.000129	35.9904	0.0039	-1.226		792	17.6791	37.0051	0.000133	35.9889	0.004	-1.214		790	18.7406	37.0192	0.000136	35.988	0.0039	-1.221		790	16.5625	37.0147	0.000136	35.9891	0.004	-1.217		788	16.5914	37.0111	0.000136	35.9904	0.004	-1.217		786	16.6366	37.0077	0.000139	35.9899	0.004	-1.213		784	24.9515
794	14.9168	37.0182	0.000129	35.9898	0.0039	-1.226		794	17.6648	37.0052	0.000134	35.9885	0.0039	-1.214		792	18.7452	37.0193	0.000139	35.9885	0.0039	-1.22		792	16.5601	37.0144	0.000135	35.9894	0.004	-1.218		790	16.5922	37.011	0.000137	35.9906	0.004	-1.216		788	16.6368	37.0078	0.000137	35.9907	0.004	-1.213		786	24.9488
796	14.9134	37.0183	0.000129	35.989	0.0039	-1.226		796	17.6491	37.0046	0.000134	35.9882	0.0039	-1.213		794	18.7448	37.0194	0.000138	35.9879	0.0039	-1.221		794	16.5595	37.0142	0.000136	35.9893	0.004	-1.218		792	16.5925	37.0112	0.000137	35.9902	0.004	-1.215		790	16.6377	37.0076	0.000137	35.9907	0.004	-1.213		788	24.9467
798	14.9106	37.018	0.000129	35.9901	0.0039	-1.225		798	17.6367	37.0048	0.000133	35.9887	0.0039	-1.214		796	18.7383	37.0195	0.000137	35.9885	0.0039	-1.221		796	16.5584	37.0141	0.000136	35.9899	0.004	-1.218		794	16.5941	37.0113	0.000138	35.9904	0.004	-1.216		792	16.6394	37.0079	0.000138	35.9911	0.004	-1.213		790	24.9432
800	14.9031	37.0185	0.000131	35.9897	0.0039	-1.225		800	17.6251	37.0055	0.000132	35.9887	0.0039	-1.215		798	18.731	37.0197	0.000137	35.9886	0.0039	-1.221		798	16.5586	37.0136	0.000135	35.9894	0.004	-1.217		796	16.5965	37.0114	0.000139	35.9903	0.004	-1.216		794	16.6395	37.0075	0.000138	35.9901	0.004	-1.213		792	24.9383
802	14.8955	37.0183	0.000128	35.9897	0.0039	-1.226		802	17.6137	37.0057	0.000134	35.989	0.004	-1.214		800	18.7245	37.0195	0.000136	35.9883	0.0039	-1.222		800	16.5589	37.0139	0.000135	35.9901	0.004	-1.217		798	16.5958	37.0119	0.000138	35.9908	0.004	-1.217		796	16.6402	37.0081	0.000138	35.99	0.004	-1.213		794	24.9331
804	14.8894	37.0188	0.000129	35.9898	0.0039	-1.225		804	17.6046	37.0057	0.000133	35.9889	0.0039	-1.214		802	18.7179	37.0197	0.000135	35.9884	0.0039	-1.221		802	16.5579	37.014	0.000135	35.9898	0.004	-1.218		800	16.597	37.0119	0.000137	35.9902	0.004	-1.216		798	16.6412	37.0082	0.000139	35.9908	0.004	-1.213		796	24.9294
806	14.8823	37.0186	0.000128	35.9896	0.0039	-1.225		806	17.5954	37.0057	0.000133	35.9884	0.0039	-1.213		804	18.707	37.0193	0.000136	35.9893	0.0039	-1.22		804	16.5556	37.0144	0.000136	35.9897	0.004	-1.218		802	16.598	37.0113	0.000138	35.9902	0.004	-1.215		800	16.6418	37.0072	0.000138	35.9906	0.004	-1.213		798	24.9265
808	14.8774	37.0181	0.000128	35.9902	0.004	-1.226		808	17.5861	37.0059	0.000134	35.9887	0.0039	-1.215		806	18.6927	37.0195	0.000137	35.9888	0.0039	-1.222		806	16.5549	37.0143	0.000135	35.9899	0.004	-1.218		804	16.5992	37.0109	0.000138	35.9906	0.004	-1.216		802	16.6423	37.0085	0.000138	35.9893	0.004	-1.213		800	24.9243
810	14.8752	37.019	0.000129	35.9905	0.004	-1.225		810	17.5796	37.0065	0.000133	35.9891	0.004	-1.215		808	18.6842	37.0195	0.000135	35.9883	0.0039	-1.222		808	16.5553	37.014	0.000136	35.9907	0.004	-1.217		806	16.5989	37.0108	0.000136	35.9898	0.004	-1.216		804	16.6432	37.0082	0.000139	35.9911	0.004	-1.213		802	24.9227
812	14.8769	37.0185	0.000129	35.9897	0.004	-1.226		812	17.5735	37.0065	0.000134	35.989	0.0039	-1.213		810	18.6781	37.0193	0.000136	35.9886	0.0039	-1.221		810	16.5551	37.0145	0.000136	35.9893	0.0039	-1.217		808	16.5984	37.012	0.000137	35.9899	0.004	-1.216		806	16.6435	37.008	0.000138	35.9914	0.004	-1.213		804	24.9196
814	14.872	37.0188	0.000129	35.9902	0.004	-1.226		814	17.5644	37.0058	0.000134	35.9887	0.0039	-1.214		812	18.6687	37.0198	0.000137	35.9878	0.0039	-1.22		812	16.5556	37.014	0.000137	35.9896	0.0039	-1.218		810	16.5988	37.0119	0.000138	35.9896	0.004	-1.215		808	16.6444	37.0078	0.000137	35.9911	0.004	-1.213		806	24.9157
816	14.8651	37.0187	0.000131	35.9901	0.0039	-1.225		816	17.553	37.0062	0.000133	35.9893	0.0039	-1.214		814	18.6584	37.0194	0.000137	35.9875	0.0039	-1.221		814	16.5561	37.0137	0.000136	35.9896	0.004	-1.219		812	16.5994	37.0121	0.000139	35.99	0.004	-1.216		810	16.6429	37.0079	0.000139	35.9902	0.004	-1.213		808	24.9115
818	14.8748	37.0183	0.00013	35.9902	0.0039	-1.226		818	17.5444	37.0056	0.000132	35.9884	0.004	-1.214		816	18.6505	37.0199	0.000135	35.9883	0.0039	-1.221		816	16.5559	37.0142	0.000134	35.9891	0.004	-1.219		814	16.5999	37.0119	0.000137	35.9901	0.004	-1.216		812	16.6417	37.0081	0.000138	35.9904	0.004	-1.213		810	24.9068
820	14.9194	37.0181	0.00013	35.9906	0.004	-1.226		820	17.5385	37.0053	0.000133	35.9884	0.004	-1.214		818	18.6479	37.0199	0.000136	35.9883	0.0039	-1.222		818	16.5565	37.0138	0.000134	35.9894	0.004	-1.218		816	16.6017	37.0112	0.000137	35.9899	0.004	-1.216		814	16.6413	37.0081	0.000138	35.9898	0.004	-1.214		812	24.9021
822	14.9221	37.0189	0.000129	35.9896	0.004	-1.225		822	17.5302	37.0059	0.000132	35.9889	0.0039	-1.214		820	18.6451	37.0205	0.000135	35.988	0.0039	-1.221		820	16.5574	37.0134	0.000135	35.9892	0.004	-1.217		818	16.6017	37.0117	0.000137	35.9899	0.004	-1.215		816	16.6395	37.0081	0.000138	35.9908	0.004	-1.213		814	24.8978
824	14.9023	37.0188	0.000129	35.9902	0.0039	-1.225		824	17.5243	37.0058	0.000131	35.989	0.004	-1.214		822	18.64	37.0198	0.000137	35.9884	0.0039	-1.221		822	16.5558	37.0139	0.000136	35.9896	0.004	-1.217		820	16.6018	37.0113	0.000138	35.99	0.004	-1.215		818	16.6389	37.008	0.000139	35.9903	0.004	-1.213		816	24.8941
826	14.8751	37.0191	0.000128	35.9899	0.0039	-1.226		826	17.5204	37.0063	0.000132	35.9893	0.0039	-1.215		824	18.6331	37.0193	0.000136	35.9876	0.0039	-1.221		824	16.5551	37.0133	0.000135	35.9892	0.004	-1.218		822	16.6028	37.0114	0.000138	35.9901	0.004	-1.217		820	16.6392	37.0082	0.000139	35.9903	0.004	-1.213		818	24.8898
828	14.8574	37.0188	0.000128	35.9896	0.004	-1.226		828	17.5169	37.0069	0.000133	35.9885	0.0039	-1.214		826	18.6263	37.019	0.000137	35.9879	0.0038	-1.222		826	16.556	37.0128	0.000135	35.9897	0.004	-1.218		824	16.6025	37.0109	0.000138	35.9906	0.004	-1.216		822	16.6382	37.0085	0.000138	35.9904	0.004	-1.214		820	24.8873
830	14.8557	37.0189	0.000129	35.9901	0.004	-1.226		830	17.516	37.0063	0.000134	35.9888	0.0039	-1.214		828	18.6225	37.0193	0.000135	35.988	0.0039	-1.221		828	16.5556	37.0129	0.000135	35.9895	0.004	-1.218		826	16.6025	37.0114	0.000138	35.9895	0.004	-1.216		824	16.6367	37.0085	0.000138	35.9911	0.004	-1.213		822	24.8851
832	14.8522	37.0182	0.000129	35.9905	0.0039	-1.226		832	17.514	37.0062	0.000132	35.9881	0.0039	-1.215		830	18.6235	37.0192	0.000135	35.9885	0.0039	-1.221		830	16.5546	37.0136	0.000135	35.9899	0.004	-1.218		828	16.6022	37.0123	0.000137	35.9896	0.004	-1.216		826	16.6347	37.0074	0.000137	35.9915	0.004	-1.213		824	24.8841
834	14.845	37.0183	0.000128	35.9901	0.004	-1.225		834	17.51	37.0058	0.000133	35.9882	0.0039	-1.214		832	18.6245	37.0199	0.000136	35.9883	0.0039	-1.221		832	16.5548	37.0129	0.000134	35.9891	0.004	-1.218		830	16.6033	37.0121	0.000137	35.9899	0.004	-1.216		828	16.6346	37.0081	0.000137	35.9907	0.004	-1.213		826	24.8822
836	14.8467	37.0187	0.00013	35.99	0.0039	-1.225		836	17.5083	37.0059	0.000133	35.9886	0.0039	-1.214		834	18.6188	37.0196	0.000136	35.9886	0.0039	-1.222		834	16.555	37.0134	0.000134	35.9899	0.004	-1.218		832	16.6031	37.0116	0.000137	35.99	0.004	-1.216		830	16.6347	37.0081	0.000137	35.991	0.004	-1.213		828	24.8793
838	14.8573	37.0184	0.000129	35.9896	0.004	-1.226		838	17.5058	37.006	0.000133	35.9881	0.0039	-1.215		836	18.6129	37.0198	0.000137	35.9884	0.0039	-1.221		836	16.5552	37.0132	0.000134	35.9899	0.004	-1.217		834	16.6022	37.0119	0.000136	35.9901	0.004	-1.216		832	16.6343	37.008	0.000137	35.9905	0.004	-1.213		830	24.8756
840	14.8677	37.0187	0.000129	35.99	0.004	-1.226		840	17.5019	37.0061	0.000133	35.9888	0.0039	-1.214		838	18.608	37.0199	0.000136	35.9885	0.0039	-1.22		838	16.5557	37.014	0.000135	35.9894	0.004	-1.217		836	16.6023	37.0123	0.000136	35.99	0.004	-1.216		834	16.6351	37.007	0.000138	35.9898	0.004	-1.213		832	24.8722
842	14.8671	37.0184	0.00013	35.9897	0.004	-1.226		842	17.4998	37.0059	0.000133	35.989	0.0039	-1.214		840	18.6057	37.0204	0.000136	35.9879	0.0039	-1.221		840	16.555	37.0136	0.000135	35.9898	0.004	-1.217		838	16.6019	37.0119	0.000138	35.9905	0.0039	-1.215		836	16.636	37.0079	0.000138	35.9897	0.004	-1.213		834	24.8696
844	14.8559	37.0184	0.00013	35.9896	0.004	-1.227		844	17.4987	37.0064	0.000134	35.9892	0.0039	-1.214		842	18.6036	37.0203	0.000136	35.9869	0.0039	-1.221		842	16.5551	37.0142	0.000134	35.9899	0.004	-1.219		840	16.601	37.0116	0.000138	35.9909	0.004	-1.216		838	16.6352	37.0082	0.000137	35.9902	0.0039	-1.214		836	24.867
846	14.8389	37.0183	0.000128	35.9905	0.0039	-1.226		846	17.4964	37.0056	0.000134	35.9884	0.0039	-1.214		844	18.6008	37.0196	0.000136	35.9879	0.0039	-1.222		844	16.5553	37.0141	0.000136	35.9903	0.0039	-1.219		842	16.6002	37.0106	0.000138	35.9903	0.0039	-1.216		840	16.6357	37.0079	0.000138	35.991	0.004	-1.213		838	24.8632
848	14.8323	37.0184	0.000128	35.9899	0.0039	-1.226		848	17.4948	37.0062	0.000134	35.9892	0.0039	-1.215		846	18.5996	37.0196	0.000135	35.988	0.0039	-1.221		846	16.5549	37.0136	0.000137	35.9898	0.0039	-1.217		844	16.6009	37.0111	0.000138	35.9898	0.004	-1.216		842	16.636	37.0082	0.000137	35.99	0.004	-1.213		840	24.8608
850	14.8285	37.0184	0.000128	35.9901	0.004	-1.226		850	17.4935	37.0061	0.000133	35.9888	0.0039	-1.215		848	18.5987	37.0196	0.000136	35.9882	0.0039	-1.221		848	16.5553	37.0132	0.000137	35.9901	0.004	-1.218		846	16.6023	37.0115	0.000138	35.9898	0.0039	-1.217		844	16.6361	37.0085	0.000137	35.9908	0.004	-1.213		842	24.8582
852	14.8233	37.0191	0.000128	35.9903	0.004	-1.226		852	17.4914	37.0063	0.000132	35.9887	0.0039	-1.214		850	18.5968	37.0197	0.000135	35.9887	0.0039	-1.221		850	16.5559	37.0134	0.000135	35.991	0.0041	-1.218		848	16.6026	37.0113	0.000138	35.9895	0.004	-1.217		846	16.6362	37.0078	0.000137	35.9902	0.004	-1.213		844	24.8551
854	14.8207	37.0186	0.000129	35.9898	0.004	-1.226		854	17.4904	37.0063	0.000133	35.9891	0.0039	-1.214		852	18.5913	37.0192	0.000137	35.9884	0.0039	-1.22		852	16.5558	37.0132	0.000135	35.9896	0.004	-1.218		850	16.6019	37.0119	0.000138	35.9896	0.004	-1.216		848	16.6369	37.0074	0.000138	35.9908	0.004	-1.213		846	24.8514
856	14.8336	37.0181	0.000128	35.9901	0.0039	-1.226		856	17.4891	37.0064	0.000133	35.9892	0.0039	-1.214		854	18.5848	37.0199	0.000137	35.9883	0.0039	-1.221		854	16.5561	37.0145	0.000135	35.9901	0.004	-1.218		852	16.6017	37.0111	0.000136	35.9901	0.004	-1.216		850	16.6371	37.0081	0.000138	35.9897	0.004	-1.213		848	24.849
858	14.8466	37.0175	0.000127	35.9898	0.004	-1.226		858	17.4868	37.0057	0.000133	35.989	0.0039	-1.215		856	18.5821	37.0205	0.000136	35.9876	0.0039	-1.221		856	16.5554	37.0126	0.000136	35.9905	0.004	-1.218		854	16.603	37.0115	0.000136	35.99	0.0039	-1.217		852	16.637	37.0078	0.00014	35.9898	0.004	-1.213		850	24.8474
860	14.8502	37.0177	0.000128	35.9895	0.004	-1.226		860	17.4856	37.0061	0.000133	35.9891	0.004	-1.215		858	18.5798	37.0201	0.000136	35.9883	0.0039	-1.221		858	16.556	37.0141	0.000135	35.9904	0.004	-1.218		856	16.604	37.0113	0.000136	35.9897	0.004	-1.215		854	16.6371	37.0083	0.000139	35.9897	0.004	-1.213		852	24.8456
862	14.849	37.0181	0.000128	35.9893	0.004	-1.225		862	17.4849	37.0063	0.000133	35.9884	0.0039	-1.215		860	18.5786	37.0205	0.000137	35.9881	0.0038	-1.221		860	16.5561	37.015	0.000136	35.9889	0.0039	-1.217		858	16.6039	37.0112	0.000138	35.9899	0.004	-1.216		856	16.6378	37.0082	0.000138	35.9897	0.004	-1.213		854	24.8424
864	14.8539	37.018	0.000128	35.9911	0.0039	-1.226		864	17.4835	37.0062	0.000134	35.9889	0.0039	-1.215		862	18.5739	37.0207	0.000136	35.9883	0.0039	-1.221		862	16.5551	37.0138	0.000136	35.9898	0.004	-1.218		860	16.6021	37.0116	0.000137	35.9903	0.004	-1.217		858	16.6372	37.0078	0.000138	35.9898	0.004	-1.213		856	24.8393
866	14.8766	37.0185	0.000129	35.99	0.004	-1.226		866	17.4822	37.0066	0.000132	35.9883	0.0039	-1.215		864	18.5689	37.0201	0.000136	35.9887	0.0039	-1.222		864	16.5533	37.0142	0.000135	35.9907	0.0041	-1.217		862	16.603	37.0117	0.000138	35.9901	0.004	-1.215		860	16.6368	37.0084	0.000138	35.991	0.004	-1.213		858	24.8381
868	14.9331	37.0184	0.000129	35.9897	0.0039	-1.227		868	17.4806	37.0066	0.000132	35.9884	0.0039	-1.214		866	18.5641	37.0194	0.000135	35.9879	0.0039	-1.222		866	16.5541	37.0138	0.000135	35.9893	0.004	-1.218		864	16.6026	37.0123	0.000139	35.9899	0.004	-1.215		862	16.6369	37.0087	0.000138	35.9905	0.004	-1.213		860	24.836
870	15.2676	37.0185	0.000128	35.9893	0.0039	-1.227		870	17.4791	37.0062	0.000132	35.9889	0.0039	-1.215		868	18.5623	37.0192	0.000135	35.9873	0.0039	-1.221		868	16.5548	37.0139	0.000133	35.99	0.004	-1.218		866	16.6036	37.0121	0.000138	35.9897	0.004	-1.217		864	16.6359	37.009	0.000139	35.9903	0.004	-1.213		862	24.8326
872	15.4938	37.0174	0.000128	35.9901	0.0039	-1.226		872	17.4791	37.0061	0.000133	35.9891	0.0039	-1.215		870	18.5597	37.0196	0.000135	35.9874	0.0039	-1.221		870	16.5533	37.0137	0.000134	35.9902	0.004	-1.218		868	16.6101	37.0121	0.000137	35.9903	0.004	-1.216		866	16.636	37.0088	0.000139	35.9906	0.004	-1.213		864	24.8299
874	15.4847	37.0177	0.000128	35.9899	0.0039	-1.227		874	17.4783	37.0071	0.000134	35.9892	0.0039	-1.214		872	18.5538	37.0194	0.000136	35.9878	0.0039	-1.22		872	16.5535	37.0144	0.000135	35.9899	0.004	-1.219		870	16.6269	37.012	0.000137	35.991	0.004	-1.216		868	16.6371	37.008	0.000139	35.9899	0.004	-1.214		866	24.8279
876	15.4	37.0179	0.000129	35.9897	0.0039	-1.226		876	17.4795	37.0061	0.000133	35.9883	0.0039	-1.215		874	18.5472	37.0192	0.000136	35.9884	0.0039	-1.221		874	16.5538	37.014	0.000133	35.9902	0.004	-1.218		872	16.6465	37.013	0.000138	35.9907	0.004	-1.217		870	16.6379	37.0085	0.000138	35.9899	0.004	-1.214		868	24.8258
878	15.3015	37.0175	0.000129	35.99	0.0039	-1.226		878	17.4792	37.0065	0.000133	35.989	0.0039	-1.215		876	18.543	37.0187	0.000136	35.9883	0.0039	-1.222		876	16.5532	37.0143	0.000135	35.9902	0.004	-1.218		874	16.6621	37.0125	0.000136	35.9901	0.004	-1.216		872	16.638	37.008	0.000139	35.9909	0.004	-1.213		870	24.8231
880	15.2055	37.0183	0.000129	35.9896	0.0039	-1.227		880	17.478	37.0059	0.000132	35.9887	0.0039	-1.214		878	18.5396	37.0181	0.000136	35.988	0.0039	-1.221		878	16.5527	37.0136	0.000136	35.99	0.004	-1.217		876	16.6723	37.0127	0.000136	35.9899	0.004	-1.216		874	16.6381	37.0092	0.000139	35.9912	0.004	-1.213		872	24.8212
882	15.1295	37.0181	0.00013	35.9896	0.004	-1.226		882	17.478	37.0063	0.000133	35.9884	0.0039	-1.214		880	18.5371	37.0178	0.000136	35.988	0.0039	-1.221		880	16.5517	37.0137	0.000137	35.9901	0.004	-1.218		878	16.6745	37.0128	0.000137	35.9903	0.004	-1.216		876	16.6387	37.0089	0.000139	35.9905	0.004	-1.212		874	24.8202
884	15.0744	37.0184	0.000129	35.9894	0.004	-1.226		884	17.4781	37.0058	0.000135	35.9889	0.0039	-1.214		882	18.5369	37.0181	0.000135	35.9883	0.0039	-1.221		882	16.5519	37.0143	0.000136	35.9904	0.004	-1.219		880	16.6732	37.0127	0.000139	35.9899	0.004	-1.215		878	16.6396	37.0086	0.000139	35.99	0.004	-1.213		876	24.8194
886	15.0261	37.018	0.00013	35.9899	0.0039	-1.226		886	17.4794	37.0062	0.000133	35.9888	0.0039	-1.214		884	18.5383	37.0181	0.000135	35.9884	0.0039	-1.221		884	16.5517	37.0144	0.000136	35.9906	0.004	-1.217		882	16.6686	37.0124	0.000138	35.9899	0.004	-1.216		880	16.6397	37.0085	0.000138	35.9899	0.004	-1.214		878	24.8176
888	14.9822	37.0182	0.00013	35.9901	0.004	-1.226		888	17.478	37.006	0.000132	35.9895	0.0039	-1.215		886	18.5382	37.0177	0.000136	35.9888	0.0039	-1.221		886	16.5519	37.0138	0.000135	35.9897	0.004	-1.218		884	16.662	37.0124	0.000137	35.9902	0.0039	-1.216		882	16.6393	37.0078	0.000138	35.9912	0.004	-1.214		880	24.8149
890	14.947	37.0178	0.00013	35.9899	0.004	-1.226		890	17.4773	37.0071	0.000132	35.9895	0.0039	-1.215		888	18.5407	37.0182	0.000134	35.9878	0.0039	-1.222		888	16.5527	37.0137	0.000135	35.9898	0.004	-1.217		886	16.6547	37.0126	0.000137	35.9905	0.004	-1.216		884	16.6386	37.0084	0.000139	35.9906	0.004	-1.213		882	24.8128
892	14.9909	37.0179	0.000128	35.9902	0.004	-1.227		892	17.4773	37.0069	0.000132	35.9886	0.0039	-1.215		890	18.5421	37.0175	0.000136	35.989	0.0039	-1.221		890	16.5536	37.0139	0.000135	35.9903	0.004	-1.218		888	16.6473	37.013	0.000138	35.9895	0.004	-1.216		886	16.6389	37.0083	0.000138	35.9906	0.004	-1.213		884	24.8098
894	15.1152	37.0178	0.000129	35.9897	0.0039	-1.226		894	17.4756	37.0064	0.000131	35.9885	0.0039	-1.214		892	18.5422	37.0183	0.000137	35.9885	0.0039	-1.221		892	16.5545	37.0137	0.000136	35.9901	0.004	-1.218		890	16.6404	37.0131	0.000139	35.9899	0.0039	-1.216		888	16.638	37.0086	0.000138	35.9904	0.004	-1.214		886	24.8074
896	15.1398	37.0176	0.000129	35.9897	0.0039	-1.225		896	17.4724	37.0062	0.000133	35.9885	0.0039	-1.215		894	18.5409	37.0185	0.000136	35.9889	0.0039	-1.222		894	16.5539	37.0138	0.000135	35.9899	0.004	-1.218		892	16.6351	37.0129	0.000138	35.9905	0.004	-1.217		890	16.636	37.0081	0.000137	35.9904	0.004	-1.214		888	24.8046
898	15.1003	37.0178	0.00013	35.9892	0.0039	-1.226		898	17.4685	37.0062	0.000133	35.9883	0.004	-1.213		896	18.5389	37.019	0.000135	35.9884	0.0039	-1.221		896	16.5541	37.0141	0.000136	35.9893	0.004	-1.217		894	16.6309	37.0122	0.000137	35.9898	0.004	-1.216		892	16.6357	37.0081	0.000138	35.9904	0.004	-1.213		890	24.803
900	15.0505	37.0182	0.00013	35.9907	0.0039	-1.227		900	17.4658	37.0064	0.000133	35.988	0.0039	-1.214		898	18.5377	37.0193	0.000134	35.9876	0.0039	-1.222		898	16.5539	37.0143	0.000135	35.9895	0.004	-1.219		896	16.625	37.0124	0.000137	35.9901	0.004	-1.216		894	16.6353	37.0089	0.000139	35.991	0.004	-1.212		892	24.8024
902	15.0109	37.0176	0.000129	35.9896	0.0039	-1.226		902	17.464	37.0073	0.000132	35.9883	0.0039	-1.215		900	18.5352	37.0192	0.000135	35.9883	0.0039	-1.222		900	16.5534	37.0144	0.000135	35.9901	0.004	-1.218		898	16.6184	37.0121	0.000137	35.9898	0.004	-1.216		896	16.634	37.0085	0.000139	35.9904	0.004	-1.214		894	24.8003
904	14.9798	37.0173	0.000129	35.9895	0.004	-1.226		904	17.4601	37.0071	0.000132	35.9888	0.0039	-1.216		902	18.5283	37.0192	0.000135	35.9879	0.004	-1.222		902	16.5527	37.0148	0.000136	35.9899	0.004	-1.218		900	16.6135	37.013	0.000136	35.9901	0.004	-1.217		898	16.634	37.0084	0.000137	35.9912	0.004	-1.214		896	24.7994
906	14.9528	37.0181	0.00013	35.9901	0.004	-1.227		906	17.4579	37.0066	0.000132	35.9891	0.0039	-1.215		904	18.5192	37.0192	0.000136	35.988	0.0039	-1.221		904	16.5524	37.014	0.000135	35.9897	0.004	-1.218		902	16.6103	37.0127	0.000137	35.9895	0.004	-1.216		900	16.6337	37.0085	0.000139	35.9905	0.004	-1.213		898	24.7992
908	14.9318	37.0181	0.000129	35.9896	0.004	-1.226		908	17.457	37.007	0.000132	35.989	0.0039	-1.214		906	18.5094	37.0191	0.000136	35.988	0.0039	-1.221		906	16.5509	37.0144	0.000135	35.9897	0.004	-1.217		904	16.609	37.0123	0.000137	35.9899	0.004	-1.215		902	16.634	37.0081	0.000138	35.9905	0.004	-1.213		900	24.7986
910	14.9155	37.0175	0.000128	35.989	0.004	-1.227		910	17.4556	37.0069	0.000134	35.9892	0.0039	-1.214		908	18.5045	37.0193	0.000137	35.9892	0.0039	-1.221		908	16.5492	37.0144	0.000135	35.9901	0.004	-1.218		906	16.6059	37.0129	0.000138	35.9896	0.004	-1.216		904	16.6354	37.0084	0.00014	35.9905	0.004	-1.213		902	24.7992
912	14.9025	37.0178	0.000127	35.9893	0.0039	-1.226		912	17.4562	37.0063	0.000134	35.9887	0.0039	-1.215		910	18.5015	37.0203	0.000136	35.9886	0.0039	-1.221		910	16.5484	37.0141	0.000134	35.9905	0.004	-1.218		908	16.6022	37.0131	0.000138	35.9909	0.004	-1.216		906	16.6358	37.0085	0.000137	35.9911	0.004	-1.214		904	24.7984
914	14.8944	37.0177	0.000128	35.9898	0.0039	-1.226		914	17.4551	37.0062	0.000133	35.9888	0.0039	-1.214		912	18.4966	37.0197	0.000138	35.9881	0.0039	-1.221		912	16.5482	37.0134	0.000133	35.9903	0.004	-1.218		910	16.6007	37.0127	0.000138	35.9906	0.004	-1.216		908	16.637	37.0083	0.000139	35.9907	0.004	-1.214		906	24.7962
916	14.8922	37.0176	0.00013	35.9896	0.0039	-1.226		916	17.4528	37.0063	0.000134	35.9887	0.004	-1.214		914	18.4936	37.0191	0.000135	35.988	0.0039	-1.222		914	16.5476	37.0144	0.000134	35.9906	0.004	-1.218		912	16.5983	37.013	0.000138	35.9899	0.0039	-1.217		910	16.6369	37.0085	0.000139	35.99	0.004	-1.213		908	24.7937
918	14.8967	37.0177	0.000129	35.9895	0.0039	-1.227		918	17.4499	37.0065	0.000133	35.9887	0.0039	-1.214		916	18.49	37.0191	0.000135	35.9882	0.0039	-1.222		916	16.5461	37.0139	0.000135	35.9893	0.004	-1.218		914	16.5971	37.0126	0.000137	35.9909	0.004	-1.216		912	16.6377	37.0083	0.000139	35.9904	0.0039	-1.213		910	24.7918
920	14.8956	37.0169	0.000129	35.9894	0.0039	-1.227		920	17.4459	37.0065	0.000134	35.988	0.0039	-1.214		918	18.49	37.0193	0.000136	35.9882	0.0039	-1.221		918	16.5446	37.0138	0.000136	35.99	0.004	-1.218		916	16.5963	37.0126	0.000136	35.9892	0.004	-1.217		914	16.6384	37.0082	0.00014	35.9903	0.004	-1.214		912	24.7893
922	14.8916	37.0184	0.000128	35.9896	0.004	-1.227		922	17.4415	37.0062	0.000134	35.9885	0.0039	-1.215		920	18.4926	37.0194	0.000137	35.9881	0.0039	-1.222		920	16.5459	37.014	0.000135	35.9903	0.004	-1.219		918	16.5949	37.0129	0.000137	35.9896	0.004	-1.216		916	16.6384	37.0085	0.000139	35.9905	0.004	-1.214		914	24.7868
924	14.8829	37.0176	0.000128	35.9899	0.004	-1.227		924	17.4376	37.0059	0.000133	35.9885	0.0039	-1.214		922	18.4943	37.0195	0.000135	35.9884	0.004	-1.221		922	16.5472	37.0139	0.000135	35.9895	0.004	-1.219		920	16.594	37.0127	0.000137	35.9905	0.004	-1.216		918	16.6384	37.0078	0.000138	35.9905	0.004	-1.213		916	24.7863
926	14.8763	37.0178	0.000129	35.99	0.0039	-1.226		926	17.4364	37.0063	0.000133	35.9885	0.0039	-1.214		924	18.492	37.02	0.000135	35.9887	0.0039	-1.221		924	16.5474	37.0138	0.000135	35.99	0.004	-1.218		922	16.5936	37.0136	0.000137	35.99	0.004	-1.215		920	16.6384	37.0081	0.000139	35.9907	0.004	-1.213		918	24.7837
928	14.8775	37.0178	0.000129	35.9899	0.0039	-1.226		928	17.4346	37.0062	0.000132	35.9892	0.004	-1.215		926	18.4894	37.0194	0.000134	35.9884	0.0039	-1.222		926	16.5466	37.0141	0.000135	35.9903	0.004	-1.219		924	16.5918	37.012	0.000137	35.9898	0.0039	-1.215		922	16.6387	37.0083	0.000139	35.9896	0.004	-1.214		920	24.7815
930	14.8782	37.018	0.000129	35.9902	0.004	-1.226		930	17.4292	37.0062	0.000132	35.9883	0.0039	-1.214		928	18.492	37.0194	0.000136	35.9882	0.0039	-1.222		928	16.5454	37.014	0.000135	35.9897	0.004	-1.218		926	16.5903	37.0115	0.000136	35.9905	0.0039	-1.216		924	16.6385	37.0076	0.000137	35.9901	0.004	-1.214		922	24.7811
932	14.8737	37.0179	0.000129	35.9896	0.004	-1.227		932	17.4246	37.0065	0.000133	35.9892	0.0039	-1.215		930	18.4929	37.0195	0.000136	35.989	0.0039	-1.221		930	16.5438	37.0141	0.000135	35.9906	0.004	-1.218		928	16.5905	37.012	0.000136	35.9898	0.004	-1.217		926	16.6388	37.0081	0.000138	35.9906	0.004	-1.213		924	24.78
934	14.8735	37.0179	0.000129	35.9898	0.004	-1.227		934	17.424	37.0052	0.000133	35.9885	0.0039	-1.214		932	18.49	37.0191	0.000137	35.9889	0.0039	-1.221		932	16.5436	37.0141	0.000136	35.9903	0.004	-1.217		930	16.5897	37.0127	0.000136	35.9899	0.0039	-1.217		928	16.6385	37.0083	0.000139	35.9908	0.004	-1.214		926	24.7778
936	14.8767	37.0181	0.00013	35.9895	0.004	-1.226		936	17.4265	37.0055	0.000132	35.9884	0.0039	-1.214		934	18.4876	37.0194	0.000136	35.988	0.0039	-1.222		934	16.541	37.0136	0.000136	35.9894	0.004	-1.218		932	16.5887	37.0123	0.000136	35.99	0.0039	-1.216		930	16.6379	37.0087	0.000139	35.9911	0.004	-1.213		928	24.7753
938	14.8801	37.0176	0.00013	35.99	0.0039	-1.225		938	17.4278	37.0056	0.000132	35.9886	0.0039	-1.214		936	18.484	37.02	0.000136	35.9881	0.0039	-1.222		936	16.5378	37.0141	0.000135	35.9897	0.004	-1.219		934	16.5884	37.0124	0.000136	35.9894	0.004	-1.217		932	16.6396	37.0087	0.000139	35.9911	0.004	-1.213		930	24.7725
940	14.8807	37.0174	0.000129	35.9903	0.0039	-1.227		940	17.4257	37.0054	0.000133	35.9881	0.0039	-1.214		938	18.4776	37.0194	0.000137	35.988	0.0039	-1.221		938	16.5372	37.0142	0.000134	35.9894	0.004	-1.219		936	16.5878	37.0116	0.000137	35.9899	0.004	-1.216		934	16.6396	37.0083	0.000138	35.9898	0.004	-1.214		932	24.771
942	14.8795	37.0179	0.000128	35.9901	0.004	-1.227		942	17.424	37.0052	0.000132	35.9884	0.0039	-1.215		940	18.4743	37.0196	0.000135	35.9889	0.0039	-1.222		940	16.5369	37.014	0.000134	35.9901	0.004	-1.219		938	16.5865	37.0113	0.000137	35.9898	0.004	-1.216		936	16.639	37.0084	0.000137	35.9901	0.004	-1.215		934	24.769
944	14.8733	37.0176	0.000128	35.9904	0.004	-1.227		944	17.4228	37.0056	0.000133	35.9882	0.0039	-1.214		942	18.4746	37.0195	0.000136	35.9884	0.0039	-1.221		942	16.5361	37.0137	0.000136	35.9898	0.004	-1.218		940	16.586	37.0109	0.000139	35.99	0.004	-1.216		938	16.6388	37.0089	0.000139	35.9903	0.004	-1.213		936	24.7671
946	14.8694	37.0172	0.000129	35.99	0.0039	-1.226		946	17.4223	37.0057	0.000132	35.9885	0.0039	-1.215		944	18.4726	37.0197	0.000136	35.9884	0.0039	-1.221		944	16.5383	37.0144	0.000135	35.9899	0.004	-1.218		942	16.5863	37.0115	0.000137	35.9904	0.0039	-1.217		940	16.6383	37.0083	0.000139	35.9899	0.004	-1.213		938	24.7659
948	14.8715	37.0179	0.000129	35.9894	0.0039	-1.227		948	17.42	37.0056	0.000131	35.9885	0.0039	-1.215		946	18.4656	37.0196	0.000135	35.9885	0.0039	-1.222		946	16.5398	37.0151	0.000135	35.9885	0.0039	-1.219		944	16.5873	37.0113	0.000137	35.9909	0.004	-1.216		942	16.6383	37.0085	0.00014	35.9911	0.004	-1.213		940	24.7641
950	14.8748	37.0174	0.000129	35.9893	0.0039	-1.227		950	17.417	37.0055	0.000131	35.9889	0.0039	-1.215		948	18.4584	37.0197	0.000135	35.9878	0.0039	-1.222		948	16.54	37.0143	0.000136	35.99	0.004	-1.218		946	16.5865	37.0116	0.000137	35.9899	0.0039	-1.216		944	16.6375	37.0086	0.000139	35.9904	0.004	-1.214		942	24.7619
952	14.8778	37.0181	0.00013	35.9892	0.004	-1.226		952	17.4168	37.0058	0.000132	35.9883	0.0039	-1.214		950	18.4537	37.0194	0.000136	35.9879	0.0039	-1.221		950	16.5405	37.0142	0.000134	35.9898	0.004	-1.219		948	16.5848	37.0117	0.000136	35.9897	0.0039	-1.216		946	16.6368	37.0088	0.000139	35.99	0.0041	-1.214		944	24.76
954	14.8767	37.0175	0.000129	35.9898	0.004	-1.227		954	17.4148	37.0061	0.000132	35.9891	0.0039	-1.214		952	18.4514	37.019	0.000135	35.9881	0.0039	-1.221		952	16.5416	37.0144	0.000135	35.9904	0.004	-1.219		950	16.5856	37.0117	0.000136	35.9895	0.004	-1.216		948	16.6362	37.0088	0.000138	35.9904	0.004	-1.213		946	24.7591
956	14.8737	37.0173	0.000129	35.9898	0.004	-1.227		956	17.4123	37.0061	0.000132	35.9892	0.0039	-1.215		954	18.4502	37.019	0.000136	35.9883	0.0039	-1.222		954	16.543	37.0137	0.000134	35.9903	0.004	-1.219		952	16.5857	37.0115	0.000138	35.9894	0.0039	-1.216		950	16.6363	37.0089	0.000138	35.9902	0.004	-1.214		948	24.7573
958	14.8769	37.0171	0.000129	35.9899	0.004	-1.227		958	17.4083	37.0058	0.000132	35.9889	0.0039	-1.214		956	18.4476	37.0198	0.000137	35.9884	0.0039	-1.221		956	16.5427	37.014	0.000134	35.9902	0.004	-1.218		954	16.5853	37.0119	0.000136	35.9902	0.0039	-1.217		952	16.636	37.009	0.000139	35.9904	0.004	-1.213		950	24.7561
960	14.8817	37.0173	0.000129	35.9903	0.0039	-1.226		960	17.4034	37.0057	0.000133	35.989	0.004	-1.214		958	18.4445	37.0197	0.000136	35.9885	0.0039	-1.222		958	16.5418	37.0137	0.000135	35.9901	0.004	-1.219		956	16.5841	37.0121	0.000137	35.9894	0.004	-1.217		954	16.6358	37.009	0.000139	35.9905	0.004	-1.214		952	24.7546
@4	9.9983	17.1						@4	9.9983	17.1						960	18.4413	37.0197	0.000136	35.9891	0.0039	-1.221		960	16.5409	37.0143	0.000135	35.9897	0.004	-1.22		958	16.5849	37.0121	0.000136	35.9907	0.004	-1.216		956	16.6356	37.0079	0.000138	35.9909	0.004	-1.214		954	24.7528
962	14.8835	37.0174	0.000129	35.9904	0.004	-1.226		962	17.3991	37.0058	0.000134	35.9892	0.0039	-1.215		962	18.4393	37.0201	0.000135	35.988	0.0039	-1.222		@4	9.9983	17.1						960	16.5853	37.012	0.000136	35.9902	0.0039	-1.216		958	16.6357	37.008	0.000139	35.9907	0.004	-1.213		956	24.7522
964	14.8305	37.0174	0.000127	35.9907	0.0039	-1.227		964	17.3931	37.0055	0.000133	35.9885	0.0039	-1.214		@4	9.9983	17.1						962	16.5404	37.014	0.000134	35.9902	0.004	-1.219		@4	9.9983	17.1						960	16.6357	37.0082	0.000139	35.9902	0.004	-1.213		958	24.7508
966	14.2305	37.0167	0.000128	35.9898	0.004	-1.227		966	16.7615	37.0056	0.000134	35.9888	0.0039	-1.213		964	18.4362	37.0192	0.000136	35.9881	0.0039	-1.221		964	16.5379	37.0137	0.000136	35.9901	0.004	-1.217		962	16.586	37.0121	0.000136	35.99	0.004	-1.216		@4	9.9983	17.1						960	24.7495
968	11.9749	37.0175	0.000129	35.9901	0.004	-1.228		968	13.4699	37.006	0.000133	35.9891	0.0039	-1.214		966	18.3012	37.0192	0.000136	35.9879	0.0039	-1.222		966	16.5176	37.014	0.000136	35.9903	0.004	-1.218		964	16.5739	37.0123	0.000137	35.9896	0.004	-1.215		962	16.6355	37.0086	0.000139	35.9899	0.0041	-1.213		@4	9.9983
970	7.45124	37.018	0.000126	35.9906	0.004	-1.23		970	8.2951	37.006	0.000132	35.9903	0.0039	-1.213		968	16.9885	37.0203	0.000135	35.9884	0.0039	-1.22		968	16.486	37.0146	0.000136	35.9902	0.004	-1.217		966	16.3965	37.012	0.000136	35.99	0.004	-1.216		964	16.6188	37.0081	0.000138	35.9906	0.004	-1.214		962	24.7482
972	3.11864	37.0181	0.000124	35.9909	0.004	-1.23		972	2.63936	37.0071	0.00013	35.9914	0.004	-1.214		970	14.1913	37.0204	0.000135	35.9888	0.0039	-1.224		970	16.4525	37.0149	0.000136	35.9893	0.004	-1.218		968	15.9683	37.0121	0.000137	35.9904	0.004	-1.215		966	16.523	37.0074	0.000139	35.9903	0.004	-1.212		964	24.7448
974	-1.23196	37.0185	0.000119	35.9927	0.004	-1.232		974	-2.6911	37.0076	0.000125	35.9917	0.004	-1.215		972	10.9317	37.0207	0.000134	35.9895	0.004	-1.225		972	16.3781	37.0145	0.000137	35.9896	0.004	-1.218		970	15.4426	37.0119	0.000137	35.9906	0.004	-1.216		968	16.3614	37.0078	0.000139	35.9903	0.004	-1.212		966	24.7187
976	-5.57384	37.0196	0.000114	35.993	0.0041	-1.234		976	-7.27936	37.0082	0.000119	35.9913	0.004	-1.218		974	7.71497	37.021	0.00013	35.9896	0.004	-1.227		974	16.2658	37.0145	0.000136	35.9903	0.0041	-1.219		972	14.9077	37.0116	0.000136	35.9906	0.0039	-1.217		970	16.1975	37.0086	0.000139	35.9912	0.004	-1.213		968	24.6391
978	-8.75071	37.0194	0.000109	35.9923	0.0041	-1.238		978	-10.9956	37.0082	0.000113	35.991	0.0041	-1.22		976	4.7142	37.0215	0.000126	35.991	0.004	-1.226		976	16.1386	37.0147	0.000135	35.9904	0.004	-1.22		974	14.4059	37.0117	0.000135	35.9899	0.0039	-1.217		972	16.0526	37.0085	0.000139	35.9906	0.004	-1.215		970	24.3958
980	-9.68977	37.0198	0.000102	35.9915	0.0041	-1.24		980	-14.1252	37.0084	0.000106	35.9923	0.0041	-1.221		978	1.99189	37.0217	0.000124	35.9907	0.004	-1.227		978	16.0064	37.0149	0.000133	35.9898	0.004	-1.22		976	13.953	37.0129	0.000135	35.9903	0.0039	-1.217		974	15.9257	37.0085	0.000137	35.9902	0.004	-1.215		972	24.0416
982	-10.3801	37.0195	9.7e-05	35.9918	0.0041	-1.242		982	-16.5854	37.0095	0.000101	35.9912	0.0041	-1.223		980	-0.409096	37.0223	0.000118	35.9923	0.004	-1.229		980	15.8726	37.0146	0.000133	35.9896	0.004	-1.22		978	13.5515	37.013	0.000133	35.9904	0.0039	-1.218		976	15.8164	37.0081	0.000136	35.9908	0.004	-1.213		974	23.839
984	-10.6542	37.0201	9.1e-05	35.9922	0.0041	-1.244		984	-16.6878	37.0093	9.4e-05	35.9911	0.0041	-1.224		982	-2.44979	37.0221	0.000115	35.9925	0.004	-1.231		982	15.7521	37.0147	0.000133	35.9903	0.004	-1.22		980	13.2056	37.0127	0.000132	35.9908	0.004	-1.217		978	15.7246	37.0084	0.000138	35.9904	0.004	-1.214		976	23.6649
986	-9.51907	37.0202	8.7e-05	35.9918	0.0041	-1.244		986	-14.0311	37.0087	8.9e-05	35.9923	0.0041	-1.224		984	-3.61673	37.0227	0.00011	35.991	0.004	-1.233		984	15.7088	37.0148	0.000133	35.9899	0.004	-1.221		982	12.979	37.0126	0.000133	35.9902	0.004	-1.217		980	15.652	37.0089	0.000135	35.9897	0.004	-1.215		978	23.4926
988	-7.3917	37.0196	8.7e-05	35.9915	0.0041	-1.241		988	-10.2365	37.0086	8.7e-05	35.9921	0.0041	-1.223		986	-2.91036	37.0229	0.000107	35.9915	0.0041	-1.232		986	15.7516	37.0143	0.000131	35.9899	0.004	-1.22		984	13.0531	37.0129	0.000132	35.9906	0.004	-1.219		982	15.6369	37.0086	0.000136	35.9905	0.0041	-1.216		980	23.2589
990	-4.73439	37.0189	8.8e-05	35.9922	0.0041	-1.239		990	-6.15186	37.0078	8.7e-05	35.9916	0.004	-1.223		988	-1.07256	37.0227	0.000105	35.9915	0.004	-1.231		988	15.8244	37.0148	0.000133	35.9898	0.004	-1.22		986	13.3299	37.0122	0.00013	35.9902	0.004	-1.218		984	15.7068	37.0085	0.000135	35.991	0.004	-1.216		982	23.0246
992	-1.82861	37.0195	9.2e-05	35.9925	0.004	-1.235		992	-2.13362	37.008	8.7e-05	35.9918	0.004	-1.22		990	1.1342	37.0229	0.000106	35.9924	0.004	-1.229		990	15.9057	37.0142	0.000132	35.9899	0.004	-1.22		988	13.6755	37.0123	0.00013	35.9905	0.004	-1.218		986	15.8124	37.0081	0.000136	35.991	0.004	-1.215		984	22.8174
994	1.15874	37.0189	9.6e-05	35.9927	0.004	-1.233		994	1.71197	37.0074	9.2e-05	35.9921	0.004	-1.218		992	3.4421	37.0226	0.000108	35.9913	0.004	-1.228		992	15.9864	37.0148	0.000133	35.9894	0.004	-1.219		990	14.0297	37.0122	0.000132	35.9906	0.004	-1.217		988	15.9205	37.0085	0.000136	35.9914	0.004	-1.215		986	22.6681
996	4.10494	37.0195	0.0001	35.9922	0.004	-1.231		996	5.3255	37.0068	9.7e-05	35.9904	0.004	-1.216		994	5.71145	37.0223	0.000109	35.9898	0.004	-1.227		994	16.0622	37.0148	0.000135	35.9895	0.004	-1.22		992	14.3637	37.0118	0.000133	35.9904	0.004	-1.217		990	16.0218	37.0085	0.000137	35.9903	0.004	-1.214		988	22.6289
998	6.90053	37.0183	0.000104	35.9923	0.004	-1.23		998	8.64797	37.0059	9.9e-05	35.9896	0.0039	-1.215		996	7.85833	37.0226	0.000111	35.9903	0.004	-1.227		996	16.1301	37.0149	0.000135	35.9898	0.004	-1.219		994	14.6687	37.0122	0.000133	35.9901	0.0039	-1.217		992	16.1121	37.0083	0.000138	35.9904	0.004	-1.213		990	22.6414
1000	9.44718	37.0179	0.000107	35.9915	0.004	-1.23		1000	11.6154	37.0068	0.000103	35.9898	0.0039	-1.216		998	9.82546	37.0214	0.000112	35.9889	0.004	-1.226		998	16.1889	37.0143	0.000136	35.99	0.004	-1.218		996	14.9398	37.0124	0.000133	35.9899	0.004	-1.217		994	16.1921	37.0082	0.000136	35.9905	0.0041	-1.214		992	22.6901
1002	11.6826	37.0175	0.00011	35.9901	0.004	-1.23		1002	14.1848	37.0061	0.000106	35.9888	0.0039	-1.215		1000	11.5726	37.0218	0.000114	35.9891	0.0039	-1.225		1000	16.2404	37.0143	0.000135	35.9899	0.004	-1.218		998	15.1777	37.0121	0.000133	35.9908	0.0039	-1.217		996	16.2612	37.0082	0.000138	35.9896	0.004	-1.214		994	22.7698
1004	13.573	37.0176	0.000112	35.9897	0.004	-1.23		1004	16.3394	37.006	0.000109	35.9889	0.0039	-1.216		1002	13.086	37.0216	0.000116	35.9891	0.0039	-1.226		1002	16.2836	37.0144	0.000135	35.9904	0.004	-1.22		1000	15.3843	37.0122	0.000133	35.9905	0.004	-1.217		998	16.319	37.0082	0.000138	35.9906	0.004	-1.213		996	22.8705
1006	15.1119	37.0181	0.000115	35.9898	0.004	-1.229		1006	18.0818	37.0055	0.000112	35.9878	0.0039	-1.216		1004	14.3678	37.0213	0.000118	35.9884	0.0039	-1.226		1004	16.3213	37.0144	0.000134	35.9896	0.004	-1.219		1002	15.5589	37.0117	0.000132	35.9907	0.0039	-1.216		1000	16.3674	37.0075	0.000137	35.9909	0.004	-1.214		998	22.9849
1008	16.3121	37.0177	0.000117	35.9899	0.004	-1.229		1008	19.4302	37.0048	0.000115	35.9881	0.0039	-1.216		1006	15.4296	37.0221	0.000119	35.9882	0.0039	-1.226		1006	16.3528	37.0142	0.000134	35.9897	0.004	-1.218		1004	15.7048	37.0121	0.000134	35.9899	0.0039	-1.216		1002	16.408	37.0078	0.000138	35.9899	0.004	-1.214		1000	23.1028
1010	17.2043	37.0175	0.000119	35.9903	0.004	-1.23		1010	20.4268	37.005	0.000118	35.9883	0.0039	-1.215		1008	16.2891	37.0214	0.00012	35.988	0.0039	-1.226		1008	16.38	37.0144	0.000135	35.9896	0.0039	-1.219		1006	15.8293	37.0123	0.000133	35.9895	0.004	-1.217		1004	16.4421	37.0072	0.000138	35.9905	0.004	-1.214		1002	23.223
1012	17.8246	37.0177	0.000121	35.9894	0.004	-1.229		1012	21.1188	37.0056	0.000122	35.988	0.0039	-1.215		1010	16.9702	37.0215	0.000122	35.9883	0.0039	-1.225		1010	16.401	37.0143	0.000136	35.9901	0.004	-1.218		1008	15.935	37.0117	0.000134	35.9897	0.0039	-1.216		1006	16.4696	37.008	0.000138	35.9911	0.004	-1.213		1004	23.342
1014	18.2199	37.017	0.000124	35.9897	0.004	-1.229		1014	21.5599	37.005	0.000126	35.9878	0.0039	-1.216		1012	17.4947	37.0214	0.000124	35.989	0.0039	-1.225		1012	16.4188	37.0141	0.000135	35.9901	0.004	-1.219		1010	16.0231	37.0117	0.000135	35.9901	0.004	-1.216		1008	16.4926	37.0089	0.000138	35.9909	0.004	-1.213		1006	23.4563
1016	18.4294	37.0173	0.000126	35.9891	0.0039	-1.229		1016	21.7955	37.0052	0.000127	35.9874	0.0039	-1.216		1014	17.8888	37.0219	0.000125	35.9894	0.0039	-1.224		1014	16.4336	37.015	0.000136	35.9896	0.004	-1.218		1012	16.0965	37.0118	0.000134	35.9901	0.0039	-1.217		1010	16.5114	37.0078	0.000138	35.9913	0.004	-1.213		1008	23.5625
1018	18.4838	37.0168	0.000127	35.9895	0.0039	-1.23		1018	21.865	37.0052	0.000129	35.9884	0.0039	-1.216		1016	18.1836	37.022	0.000127	35.9881	0.0039	-1.223		1016	16.4465	37.0152	0.000136	35.9897	0.004	-1.219		1014	16.1574	37.0117	0.000134	35.99	0.004	-1.217		1012	16.528	37.0075	0.000139	35.9908	0.004	-1.214		1010	23.6626
1020	18.419	37.0173	0.000128	35.989	0.0039	-1.228		1020	21.8137	37.0047	0.000129	35.9876	0.0038	-1.216		1018	18.3954	37.0214	0.00013	35.9887	0.0039	-1.223		1018	16.4559	37.015	0.000135	35.9896	0.004	-1.218		1016	16.2082	37.0121	0.000134	35.9899	0.0039	-1.216		1014	16.5413	37.0075	0.000137	35.9908	0.004	-1.214		1012	23.7558
1022	18.2784	37.0167	0.00013	35.9891	0.0039	-1.228		1022	21.6754	37.0052	0.000131	35.9873	0.0039	-1.216		1020	18.5369	37.0206	0.00013	35.9881	0.0039	-1.223		1020	16.4621	37.0147	0.000136	35.99	0.004	-1.219		1018	16.2507	37.0119	0.000134	35.9896	0.004	-1.216		1016	16.5503	37.0078	0.000138	35.9904	0.0039	-1.214		1014	23.8399
1024	18.091	37.0159	0.00013	35.9892	0.004	-1.228		1024	21.4752	37.0048	0.000134	35.9877	0.0039	-1.215		1022	18.6302	37.0205	0.000131	35.9881	0.0039	-1.223		1022	16.4686	37.0144	0.000135	35.9895	0.004	-1.219		1020	16.2878	37.0121	0.000134	35.9894	0.004	-1.217		1018	16.5596	37.0077	0.000137	35.9909	0.004	-1.214		1016	23.9174
1026	17.8735	37.0161	0.000131	35.9897	0.0039	-1.229		1026	21.2394	37.0054	0.000135	35.9876	0.0039	-1.215		1024	18.687	37.021	0.000133	35.9885	0.0039	-1.225		1024	16.4753	37.0154	0.000136	35.9892	0.004	-1.218		1022	16.3197	37.0125	0.000134	35.9897	0.0039	-1.217		1020	16.5664	37.0072	0.000139	35.9905	0.004	-1.213		1018	23.9888
1028	17.6377	37.0169	0.000131	35.9901	0.004	-1.229		1028	20.979	37.006	0.000136	35.9875	0.0039	-1.215		1026	18.714	37.0212	0.000134	35.9884	0.0039	-1.224		1026	16.4818	37.0153	0.000136	35.99	0.004	-1.218		1024	16.3455	37.0126	0.000135	35.9897	0.0039	-1.216		1022	16.5721	37.0076	0.000139	35.9901	0.004	-1.214		1020	24.053
1030	17.3978	37.0173	0.000132	35.9904	0.0039	-1.228		1030	20.7066	37.0056	0.000136	35.9873	0.0039	-1.215		1028	18.7202	37.0209	0.000134	35.9887	0.0039	-1.223		1028	16.4857	37.0149	0.000134	35.9894	0.004	-1.219		1026	16.3674	37.0123	0.000137	35.9891	0.0039	-1.216		1024	16.5791	37.0082	0.00014	35.9909	0.004	-1.213		1022	24.111
1032	17.1645	37.0168	0.000131	35.9898	0.0039	-1.229		1032	20.4339	37.0054	0.000136	35.9879	0.0039	-1.216		1030	18.7133	37.021	0.000135	35.9884	0.0039	-1.222		1030	16.4884	37.0148	0.000132	35.9896	0.004	-1.22		1028	16.3868	37.0126	0.000136	35.9898	0.004	-1.216		1026	16.584	37.0074	0.000139	35.9908	0.004	-1.214		1024	24.1644
1034	16.9387	37.0168	0.000132	35.989	0.0039	-1.228		1034	20.172	37.0056	0.000136	35.9879	0.0039	-1.215		1032	18.6989	37.0214	0.000136	35.988	0.0039	-1.223		1032	16.4913	37.0148	0.000134	35.9897	0.004	-1.218		1030	16.4042	37.0124	0.000136	35.9899	0.004	-1.216		1028	16.5882	37.008	0.000138	35.9906	0.004	-1.214		1026	24.2121
1036	16.7218	37.0173	0.000132	35.9892	0.0039	-1.228		1036	19.9252	37.0054	0.000136	35.9887	0.0039	-1.215		1034	18.6822	37.0213	0.000135	35.9883	0.0039	-1.224		1034	16.4926	37.0149	0.000136	35.9903	0.004	-1.218		1032	16.421	37.0125	0.000136	35.9895	0.004	-1.216		1030	16.5919	37.0075	0.000139	35.9907	0.004	-1.214		1028	24.2548
1038	16.5164	37.0174	0.000133	35.9897	0.0039	-1.227		1038	19.6927	37.0056	0.000137	35.9884	0.0039	-1.216		1036	18.6621	37.0211	0.000135	35.9884	0.0039	-1.223		1036	16.4954	37.015	0.000136	35.99	0.004	-1.218		1034	16.4363	37.0124	0.000134	35.9892	0.0039	-1.217		1032	16.5968	37.0084	0.000138	35.9909	0.004	-1.214		1030	24.2929
1040	16.3309	37.0173	0.000133	35.9895	0.0039	-1.229		1040	19.4769	37.0055	0.000136	35.988	0.0039	-1.215		1038	18.6408	37.0211	0.000136	35.9884	0.0039	-1.222		1038	16.496	37.0151	0.000136	35.9899	0.004	-1.219		1036	16.4495	37.0119	0.000136	35.9896	0.004	-1.216		1034	16.5996	37.0075	0.000139	35.9906	0.004	-1.213		1032	24.3263
1042	16.1666	37.0177	0.000132	35.9892	0.0039	-1.229		1042	19.2779	37.0051	0.000137	35.9874	0.0038	-1.215		1040	18.6227	37.0207	0.000136	35.9875	0.0039	-1.222		1040	16.497	37.0142	0.000135	35.9904	0.004	-1.219		1038	16.4609	37.0121	0.000134	35.9897	0.0039	-1.217		1036	16.6026	37.0076	0.000139	35.9907	0.004	-1.214		1034	24.355
1044	16.0166	37.0178	0.000131	35.9893	0.0039	-1.228		1044	19.0956	37.0055	0.000136	35.9882	0.0039	-1.215		1042	18.6065	37.0209	0.000136	35.9878	0.0038	-1.223		1042	16.499	37.0145	0.000135	35.9898	0.004	-1.219		1040	16.4725	37.0121	0.000135	35.9891	0.0039	-1.215		1038	16.6046	37.0082	0.000138	35.9906	0.004	-1.215		1036	24.3803
1046	15.8819	37.0177	0.000129	35.9893	0.0039	-1.228		1046	18.9306	37.0059	0.000136	35.9879	0.0039	-1.215		1044	18.5947	37.0217	0.000135	35.9874	0.0039	-1.223		1044	16.5001	37.0151	0.000136	35.9892	0.0039	-1.219		1042	16.4821	37.0126	0.000136	35.989	0.0039	-1.216		1040	16.6068	37.0068	0.000138	35.9905	0.004	-1.214		1038	24.4037
1048	15.7638	37.0176	0.000132	35.9896	0.004	-1.228		1048	18.783	37.0053	0.000136	35.9878	0.0039	-1.216		1046	18.5863	37.0212	0.000136	35.9881	0.0039	-1.223		1046	16.5015	37.015	0.000135	35.9904	0.004	-1.218		1044	16.4908	37.0127	0.000136	35.9903	0.004	-1.217		1042	16.6102	37.0079	0.000138	35.9903	0.004	-1.214		1040	24.4247
1050	15.6591	37.0179	0.00013	35.9895	0.0039	-1.229		1050	18.6518	37.005	0.000137	35.9876	0.0039	-1.215		1048	18.58	37.0211	0.000136	35.9888	0.0039	-1.222		1048	16.5028	37.0146	0.000136	35.9892	0.004	-1.218		1046	16.4974	37.0127	0.000136	35.9898	0.004	-1.217		1044	16.6126	37.0083	0.000138	35.9906	0.0041	-1.214		1042	24.4417
1052	15.5646	37.0183	0.00013	35.9898	0.004	-1.228		1052	18.5334	37.0052	0.000137	35.9878	0.0039	-1.215		1050	18.5736	37.0218	0.000137	35.9877	0.0039	-1.222		1050	16.5036	37.0141	0.000136	35.9888	0.004	-1.218		1048	16.5038	37.0126	0.000136	35.9896	0.004	-1.216		1046	16.6137	37.0076	0.000138	35.9908	0.004	-1.213		1044	24.4571
1054	15.486	37.0185	0.00013	35.9891	0.0039	-1.228		1054	18.4282	37.0053	0.000136	35.9884	0.0039	-1.216		1052	18.5715	37.0211	0.000136	35.9883	0.0039	-1.223		1052	16.5058	37.0143	0.000135	35.9893	0.004	-1.22		1050	16.5115	37.013	0.000136	35.9893	0.0039	-1.216		1048	16.6155	37.0074	0.00014	35.9908	0.004	-1.213		1046	24.4704
1056	15.4449	37.0184	0.000131	35.99	0.004	-1.228		1056	18.3346	37.0055	0.000134	35.9875	0.0039	-1.214		1054	18.5696	37.0211	0.000136	35.9886	0.0039	-1.223		1054	16.5076	37.0148	0.000134	35.9893	0.004	-1.219		1052	16.5189	37.0132	0.000136	35.9901	0.0039	-1.216		1050	16.6168	37.0082	0.000139	35.9905	0.004	-1.214		1048	24.4829
1058	15.4066	37.019	0.00013	35.9902	0.004	-1.229		1058	18.2508	37.0052	0.000134	35.9872	0.0039	-1.215		1056	18.5697	37.0212	0.000136	35.9883	0.0039	-1.223		1056	16.5084	37.0149	0.000135	35.9901	0.004	-1.219		1054	16.5243	37.0124	0.000135	35.9901	0.0039	-1.217		1052	16.6181	37.008	0.000138	35.9909	0.004	-1.214		1050	24.4937
1060	15.3614	37.0181	0.00013	35.99	0.004	-1.228		1060	18.1768	37.0061	0.000134	35.9879	0.0039	-1.217		1058	18.5727	37.0215	0.000137	35.989	0.0039	-1.221		1058	16.5081	37.0148	0.000134	35.9899	0.004	-1.22		1056	16.5293	37.0126	0.000135	35.9896	0.004	-1.216		1054	16.6183	37.0083	0.000139	35.9907	0.004	-1.214		1052	24.5018
1062	15.3134	37.0181	0.00013	35.9898	0.0039	-1.228		1062	18.1117	37.0064	0.000134	35.9882	0.0039	-1.215		1060	18.574	37.0212	0.000137	35.9888	0.0039	-1.221		1060	16.5068	37.0146	0.000134	35.9893	0.004	-1.219		1058	16.5329	37.0119	0.000136	35.9899	0.0039	-1.216		1056	16.6204	37.0075	0.000138	35.991	0.004	-1.214		1054	24.5075
1064	15.2703	37.0187	0.00013	35.9896	0.0039	-1.228		1064	18.0522	37.0056	0.000135	35.9884	0.0039	-1.215		1062	18.574	37.0223	0.000136	35.9881	0.0039	-1.222		1062	16.5072	37.0149	0.000135	35.9897	0.004	-1.219		1060	16.5369	37.0125	0.000137	35.9898	0.0039	-1.216		1058	16.6217	37.0072	0.000138	35.9911	0.004	-1.213		1056	24.5134
1066	15.2338	37.0181	0.000129	35.99	0.004	-1.229		1066	17.9969	37.0051	0.000135	35.9884	0.0039	-1.215		1064	18.5711	37.0217	0.000136	35.9884	0.0039	-1.222		1064	16.5078	37.0148	0.000136	35.99	0.004	-1.22		1062	16.5409	37.0127	0.000135	35.9903	0.004	-1.217		1060	16.6223	37.0082	0.000138	35.9909	0.004	-1.213		1058	24.5178
1068	15.1969	37.0191	0.000127	35.9906	0.0039	-1.228		1068	17.9493	37.0045	0.000134	35.9879	0.0039	-1.215		1066	18.5649	37.0215	0.000137	35.9876	0.0039	-1.222		1066	16.5078	37.015	0.000136	35.991	0.004	-1.218		1064	16.5447	37.0123	0.000136	35.9909	0.004	-1.217		1062	16.6238	37.0077	0.000139	35.9909	0.004	-1.213		1060	24.52
1070	15.1578	37.019	0.00013	35.9902	0.0039	-1.227		1070	17.9061	37.0051	0.000134	35.9889	0.0039	-1.215		1068	18.5617	37.022	0.000135	35.9882	0.0039	-1.222		1068	16.5069	37.015	0.000136	35.9906	0.004	-1.218		1066	16.5473	37.0122	0.000135	35.9897	0.0039	-1.216		1064	16.6242	37.0062	0.000138	35.9908	0.004	-1.214		1062	24.5186
1072	15.1227	37.0186	0.00013	35.9898	0.0039	-1.227		1072	17.8662	37.0046	0.000133	35.9888	0.0039	-1.214		1070	18.5575	37.0212	0.000136	35.9886	0.0039	-1.223		1070	16.5065	37.0151	0.000136	35.9907	0.004	-1.218		1068	16.5506	37.0119	0.000135	35.99	0.0039	-1.217		1066	16.625	37.0068	0.000138	35.9901	0.004	-1.214		1064	24.5161
1074	15.0927	37.0189	0.000131	35.9898	0.004	-1.228		1074	17.8303	37.0054	0.000134	35.988	0.0039	-1.215		1072	18.5524	37.0211	0.000136	35.9887	0.0039	-1.222		1072	16.5071	37.0156	0.000135	35.99	0.004	-1.219		1070	16.5544	37.0125	0.000135	35.99	0.004	-1.217		1068	16.6263	37.0068	0.000136	35.9903	0.004	-1.214		1066	24.5126
1076	15.0704	37.019	0.000131	35.9892	0.004	-1.228		1076	17.7966	37.0056	0.000132	35.9878	0.0039	-1.216		1074	18.5491	37.0215	0.000135	35.988	0.0039	-1.221		1074	16.5075	37.0152	0.000135	35.9893	0.004	-1.219		1072	16.5575	37.0132	0.000134	35.9897	0.004	-1.217		1070	16.6278	37.007	0.000136	35.9909	0.004	-1.214		1068	24.5099
1078	15.054	37.0187	0.000129	35.9893	0.004	-1.228		1078	17.7652	37.0056	0.000132	35.9885	0.0039	-1.216		1076	18.5491	37.0215	0.000135	35.9885	0.0039	-1.222		1076	16.5096	37.0149	0.000135	35.9883	0.004	-1.219		1074	16.5595	37.0134	0.000136	35.9901	0.0039	-1.216		1072	16.6298	37.0061	0.000138	35.9901	0.004	-1.214		1070	24.5073
1080	15.038	37.0185	0.000129	35.9892	0.004	-1.228		1080	17.7396	37.0055	0.000133	35.9885	0.0039	-1.215		1078	18.5452	37.0211	0.000134	35.9878	0.0039	-1.222		1078	16.5111	37.0152	0.000136	35.9893	0.0041	-1.219		1076	16.5626	37.0127	0.000136	35.99	0.004	-1.217		1074	16.6302	37.0061	0.000137	35.9903	0.004	-1.214		1072	24.5028
1082	15.0197	37.0188	0.000129	35.9897	0.004	-1.227		1082	17.716	37.0056	0.000133	35.9881	0.0039	-1.214		1080	18.5369	37.0222	0.000135	35.9881	0.0039	-1.221		1080	16.51	37.0166	0.000132	35.9905	0.0041	-1.219		1078	16.5659	37.0125	0.000136	35.9904	0.004	-1.217		1076	16.6296	37.0062	0.000137	35.9903	0.004	-1.213		1074	24.4987
1084	15.003	37.0184	0.000129	35.9899	0.0039	-1.229		1084	17.6938	37.0049	0.000134	35.9882	0.0039	-1.215		1082	18.5266	37.0212	0.000136	35.9878	0.0039	-1.222		1082	16.5098	37.0158	0.000134	35.99	0.004	-1.219		1080	16.5672	37.0131	0.000136	35.9899	0.0039	-1.216		1078	16.6289	37.0064	0.000138	35.9896	0.004	-1.213		1076	24.493
1086	14.9878	37.0187	0.000128	35.9897	0.0039	-1.228		1086	17.6738	37.0054	0.000133	35.9889	0.0039	-1.215		1084	18.5174	37.0206	0.000137	35.9883	0.0038	-1.222		1084	16.5103	37.0157	0.000135	35.991	0.004	-1.219		1082	16.5677	37.0132	0.000138	35.99	0.004	-1.216		1080	16.6293	37.007	0.000138	35.9905	0.004	-1.213		1078	24.4859
1088	14.9757	37.0179	0.000128	35.9899	0.004	-1.228		1088	17.6573	37.0061	0.000132	35.9888	0.0039	-1.216		1086	18.5092	37.0218	0.000136	35.9876	0.0039	-1.223		1086	16.5097	37.0149	0.000135	35.9898	0.004	-1.219		1084	16.5683	37.0128	0.000137	35.9893	0.004	-1.216		1082	16.6289	37.0064	0.000138	35.99	0.004	-1.215		1080	24.4778
1090	14.9697	37.0177	0.000128	35.9897	0.004	-1.228		1090	17.6411	37.0057	0.000133	35.9884	0.0039	-1.215		1088	18.5042	37.0214	0.000136	35.9879	0.0039	-1.221		1088	16.5083	37.0153	0.000134	35.9899	0.004	-1.219		1086	16.5693	37.0132	0.000138	35.9892	0.004	-1.216		1084	16.6286	37.0069	0.000139	35.99	0.004	-1.214		1082	24.4701
1092	14.9653	37.0175	0.00013	35.9903	0.004	-1.228		1092	17.6252	37.0066	0.000132	35.9885	0.0039	-1.215		1090	18.4994	37.0211	0.000136	35.988	0.0039	-1.221		1090	16.5068	37.0149	0.000135	35.9901	0.004	-1.219		1088	16.5706	37.0127	0.000136	35.9893	0.0039	-1.217		1086	16.6293	37.0067	0.000137	35.9899	0.004	-1.213		1084	24.4632
1094	14.9629	37.0177	0.000129	35.99	0.0039	-1.228		1094	17.6083	37.0066	0.000132	35.9883	0.004	-1.216		1092	18.4902	37.0217	0.000136	35.987	0.0039	-1.222		1092	16.5072	37.0153	0.000134	35.9898	0.004	-1.219		1090	16.5719	37.0133	0.000137	35.9898	0.004	-1.218		1088	16.6286	37.0064	0.000138	35.9903	0.004	-1.214		1086	24.4555
1096	14.9636	37.0177	0.000129	35.9904	0.0039	-1.228		1096	17.5943	37.0064	0.000132	35.9886	0.0039	-1.217		1094	18.4788	37.0216	0.000136	35.9881	0.0039	-1.222		1094	16.5086	37.0158	0.000136	35.9897	0.004	-1.219		1092	16.5712	37.0133	0.000137	35.9896	0.0039	-1.217		1090	16.6285	37.0063	0.000136	35.9899	0.004	-1.215		1088	24.446
1098	14.9623	37.0174	0.000128	35.9893	0.004	-1.228		1098	17.5802	37.0057	0.000132	35.988	0.0038	-1.216		1096	18.4731	37.0217	0.000135	35.9871	0.0039	-1.222		1096	16.5093	37.0155	0.000135	35.9904	0.004	-1.219		1094	16.5715	37.0138	0.000135	35.989	0.0039	-1.217		1092	16.6282	37.0068	0.000136	35.9904	0.004	-1.214		1090	24.4357
1100	14.9661	37.0176	0.000128	35.99	0.004	-1.229		1100	17.5648	37.0052	0.000131	35.9879	0.0039	-1.215		1098	18.4696	37.0218	0.000135	35.9886	0.0039	-1.222		1098	16.5115	37.0147	0.000136	35.9901	0.004	-1.219		1096	16.5728	37.0129	0.000137	35.9892	0.0039	-1.217		1094	16.6285	37.0072	0.000137	35.9902	0.004	-1.214		1092	24.4267
1102	14.9671	37.0177	0.000129	35.9901	0.004	-1.228		1102	17.5566	37.0061	0.000132	35.9885	0.0039	-1.215		1100	18.4673	37.0213	0.000136	35.9885	0.0039	-1.222		1100	16.5138	37.0153	0.000136	35.9903	0.004	-1.219		1098	16.5726	37.0133	0.000136	35.99	0.004	-1.216		1096	16.6289	37.0071	0.000138	35.9904	0.004	-1.213		1094	24.4175
1104	14.9641	37.0178	0.000128	35.9903	0.004	-1.228		1104	17.5504	37.0061	0.000133	35.9886	0.0039	-1.215		1102	18.4659	37.0217	0.000135	35.9877	0.0039	-1.222		1102	16.5147	37.0153	0.000136	35.9901	0.004	-1.219		1100	16.5731	37.0122	0.000136	35.99	0.004	-1.215		1098	16.6295	37.0067	0.000138	35.9899	0.004	-1.214		1096	24.4083
1106	14.957	37.0178	0.000128	35.9902	0.0039	-1.228		1106	17.5416	37.0057	0.000132	35.9887	0.0039	-1.215		1104	18.4628	37.0219	0.000135	35.9884	0.0039	-1.222		1104	16.516	37.0151	0.000135	35.9898	0.004	-1.22		1102	16.5728	37.0125	0.000136	35.9897	0.004	-1.216		1100	16.6315	37.0065	0.000137	35.9899	0.004	-1.214		1098	24.3985
1108	14.9545	37.0181	0.000128	35.991	0.0039	-1.227		1108	17.5343	37.0067	0.000132	35.9887	0.0039	-1.216		1106	18.4598	37.0212	0.000135	35.9884	0.0039	-1.222		1106	16.5157	37.0146	0.000135	35.9904	0.004	-1.219		1104	16.574	37.0127	0.000135	35.9889	0.004	-1.217		1102	16.6301	37.0075	0.000138	35.9904	0.004	-1.214		1100	24.3865
1110	14.9541	37.0173	0.000129	35.9903	0.0039	-1.228		1110	17.5302	37.007	0.000132	35.9888	0.0039	-1.216		1108	18.4561	37.0213	0.000135	35.9879	0.0039	-1.222		1108	16.5154	37.0148	0.000134	35.9907	0.0041	-1.219		1106	16.5741	37.0129	0.000137	35.9897	0.004	-1.216		1104	16.6279	37.0071	0.000138	35.9907	0.004	-1.214		1102	24.3729
1112	14.9514	37.0177	0.000129	35.9897	0.004	-1.228		1112	17.5248	37.0073	0.000131	35.989	0.0039	-1.215		1110	18.4507	37.0216	0.000135	35.9885	0.0039	-1.221		1110	16.5167	37.0147	0.000134	35.9895	0.004	-1.218		1108	16.573	37.0125	0.000137	35.9897	0.004	-1.217		1106	16.628	37.007	0.00014	35.9908	0.004	-1.214		1104	24.3601
1114	14.9486	37.018	0.000129	35.9896	0.0039	-1.228		1114	17.5198	37.0077	0.000132	35.9891	0.0039	-1.215		1112	18.444	37.0219	0.000136	35.9886	0.0039	-1.222		1112	16.5164	37.0158	0.000135	35.9896	0.004	-1.219		1110	16.5719	37.0124	0.000136	35.9898	0.004	-1.217		1108	16.6293	37.0069	0.000137	35.9899	0.004	-1.213		1106	24.3474
1116	14.9436	37.018	0.000129	35.9897	0.0039	-1.228		1116	17.5156	37.0069	0.000131	35.9888	0.0039	-1.215		1114	18.4388	37.0217	0.000137	35.9881	0.0039	-1.222		1114	16.5162	37.0156	0.000134	35.9896	0.004	-1.22		1112	16.5722	37.012	0.000135	35.99	0.0039	-1.217		1110	16.6282	37.0065	0.000137	35.9904	0.004	-1.213		1108	24.3352
1118	14.9399	37.0185	0.000129	35.9896	0.004	-1.228		1118	17.5142	37.007	0.000132	35.9881	0.0039	-1.215		1116	18.4323	37.0215	0.000136	35.9887	0.0039	-1.222		1116	16.516	37.0148	0.000133	35.9897	0.004	-1.219		1114	16.5733	37.0123	0.000137	35.9896	0.0039	-1.217		1112	16.6294	37.0067	0.000138	35.9904	0.004	-1.214		1110	24.3243
1120	14.9367	37.0184	0.00013	35.99	0.004	-1.228		1120	17.5113	37.007	0.000132	35.9876	0.0039	-1.215		1118	18.4255	37.0212	0.000136	35.9881	0.0039	-1.221		1118	16.5158	37.0149	0.000136	35.9901	0.004	-1.219		1116	16.5755	37.0128	0.000136	35.9891	0.0039	-1.216		1114	16.6292	37.0068	0.000137	35.9907	0.004	-1.214		1112	24.3104
1122	14.9336	37.0174	0.00013	35.9899	0.0039	-1.228		1122	17.506	37.0074	0.000133	35.9882	0.0039	-1.215		1120	18.4211	37.021	0.000136	35.9875	0.0039	-1.222		1120	16.5147	37.0151	0.000136	35.9899	0.0039	-1.218		1118	16.5761	37.0128	0.000136	35.9882	0.0039	-1.217		1116	16.6292	37.0071	0.000137	35.9903	0.004	-1.214		1114	24.2969
1124	14.9318	37.0181	0.00013	35.9896	0.0039	-1.228		1124	17.5009	37.0073	0.000132	35.9877	0.0039	-1.215		1122	18.4139	37.0208	0.000135	35.9887	0.0039	-1.222		1122	16.5139	37.0153	0.000136	35.9901	0.004	-1.22		1120	16.5764	37.013	0.000135	35.9899	0.0039	-1.217		1118	16.6283	37.0069	0.000137	35.9903	0.004	-1.214		1116	24.2836
1126	14.9305	37.0187	0.000129	35.9899	0.0039	-1.228		1126	17.4963	37.0067	0.000132	35.988	0.0039	-1.215		1124	18.4066	37.0218	0.000137	35.9891	0.0039	-1.221		1124	16.5142	37.0154	0.000136	35.9903	0.004	-1.219		1122	16.5769	37.0125	0.000135	35.9902	0.004	-1.216		1120	16.6274	37.0064	0.000137	35.9898	0.004	-1.214		1118	24.2711
1128	14.9341	37.018	0.000128	35.9905	0.0039	-1.228		1128	17.4941	37.0074	0.000132	35.9886	0.0039	-1.215		1126	18.4013	37.0215	0.000136	35.9885	0.0039	-1.221		1126	16.5137	37.0149	0.000136	35.9892	0.004	-1.219		1124	16.5758	37.0126	0.000136	35.9896	0.004	-1.217		1122	16.627	37.0064	0.000138	35.9897	0.004	-1.213		1120	24.2561
1130	14.9427	37.017	0.000129	35.9899	0.004	-1.229		1130	17.4941	37.007	0.000132	35.9886	0.0039	-1.215		1128	18.3963	37.0221	0.000137	35.9884	0.0039	-1.221		1128	16.5138	37.0148	0.000136	35.9899	0.004	-1.218		1126	16.5744	37.0126	0.000136	35.9903	0.004	-1.216		1124	16.6278	37.007	0.000138	35.9901	0.004	-1.213		1122	24.2423
1132	14.9469	37.0168	0.000128	35.9897	0.0039	-1.228		1132	17.4945	37.0073	0.000133	35.9882	0.0039	-1.215		1130	18.3897	37.0221	0.000137	35.988	0.0039	-1.223		1130	16.5122	37.0146	0.000136	35.9888	0.004	-1.219		1128	16.5731	37.0128	0.000138	35.9901	0.004	-1.216		1126	16.6268	37.0065	0.000137	35.9898	0.004	-1.213		1124	24.2279
1134	14.9462	37.0183	0.000129	35.9897	0.0039	-1.228		1134	17.4931	37.0068	0.000132	35.9875	0.0039	-1.215		1132	18.3839	37.0222	0.000135	35.9874	0.0039	-1.223		1132	16.5125	37.0155	0.000135	35.9897	0.004	-1.22		1130	16.5726	37.013	0.000138	35.9901	0.004	-1.217		1128	16.6273	37.0058	0.000138	35.9902	0.004	-1.213		1126	24.2134
1136	14.9444	37.0177	0.000129	35.9899	0.004	-1.228		1136	17.4901	37.0074	0.000131	35.9888	0.0039	-1.215		1134	18.3801	37.0218	0.000135	35.9874	0.0039	-1.222		1134	16.5117	37.0159	0.000135	35.9892	0.004	-1.219		1132	16.5716	37.0124	0.000137	35.9901	0.004	-1.217		1130	16.6276	37.0063	0.000138	35.99	0.004	-1.214		1128	24.2005
1138	14.9402	37.0182	0.000131	35.9902	0.004	-1.227		1138	17.4842	37.0078	0.000132	35.9889	0.004	-1.216		1136	18.3766	37.0213	0.000135	35.9881	0.0039	-1.222		1136	16.5104	37.0153	0.000135	35.9894	0.004	-1.219		1134	16.5716	37.013	0.000137	35.9901	0.004	-1.216		1132	16.6279	37.0067	0.000136	35.9905	0.004	-1.214		1130	24.1866
1140	14.9402	37.0187	0.00013	35.9901	0.004	-1.228		1140	17.4802	37.0081	0.000134	35.9892	0.0039	-1.215		1138	18.372	37.022	0.000135	35.9877	0.0039	-1.221		1138	16.5105	37.0153	0.000135	35.9895	0.004	-1.219		1136	16.5721	37.0135	0.000136	35.9903	0.004	-1.217		1134	16.628	37.0063	0.000136	35.9905	0.004	-1.214		1132	24.1736
1142	14.9491	37.0181	0.000129	35.9898	0.0039	-1.227		1142	17.4794	37.0085	0.000133	35.9887	0.0039	-1.215		1140	18.3669	37.0213	0.000134	35.9878	0.0039	-1.223		1140	16.5101	37.0152	0.000135	35.9899	0.004	-1.22		1138	16.5722	37.013	0.000138	35.9907	0.004	-1.216		1136	16.6272	37.006	0.000137	35.9905	0.004	-1.214		1134	24.161
1144	14.9486	37.0176	0.000128	35.9898	0.004	-1.228		1144	17.4787	37.0083	0.000133	35.9885	0.0039	-1.215		1142	18.3638	37.0214	0.000135	35.9877	0.0039	-1.222		1142	16.5101	37.0155	0.000136	35.9902	0.004	-1.219		1140	16.5715	37.0127	0.000136	35.9912	0.004	-1.216		1138	16.6271	37.0061	0.000138	35.9902	0.004	-1.214		1136	24.1475
1146	14.9375	37.0173	0.000128	35.9893	0.004	-1.229		1146	17.4785	37.0084	0.000134	35.9889	0.0039	-1.214		1144	18.3606	37.0212	0.000135	35.9883	0.0039	-1.222		1144	16.5095	37.0154	0.000134	35.9892	0.004	-1.22		1142	16.5716	37.013	0.000136	35.9896	0.004	-1.216		1140	16.6268	37.0065	0.000138	35.9902	0.004	-1.214		1138	24.1329
1148	14.9268	37.0177	0.000126	35.9893	0.004	-1.228		1148	17.477	37.008	0.000133	35.9888	0.0039	-1.215		1146	18.3552	37.0208	0.000135	35.9881	0.0039	-1.222		1146	16.5099	37.0149	0.000135	35.9894	0.004	-1.218		1144	16.5728	37.0131	0.000137	35.9894	0.004	-1.217		1142	16.6283	37.0058	0.000137	35.9908	0.004	-1.214		1140	24.1181
1150	14.9216	37.0177	0.000127	35.9897	0.004	-1.228		1150	17.4764	37.0081	0.000133	35.9882	0.0039	-1.216		1148	18.3508	37.0213	0.000136	35.9883	0.0039	-1.222		1148	16.5103	37.0153	0.000135	35.9904	0.004	-1.219		1146	16.5722	37.0129	0.000137	35.9901	0.004	-1.217		1144	16.627	37.0059	0.000137	35.9901	0.004	-1.213		1142	24.1033
1152	14.9207	37.0177	0.000128	35.9892	0.0039	-1.228		1152	17.4782	37.0074	0.000131	35.989	0.0038	-1.215		1150	18.3459	37.0222	0.000136	35.9884	0.0039	-1.222		1150	16.5099	37.0154	0.000136	35.99	0.004	-1.219		1148	16.5722	37.0128	0.000137	35.9903	0.0039	-1.217		1146	16.6271	37.0066	0.000138	35.99	0.004	-1.214		1144	24.0881
1154	14.9254	37.0177	0.000128	35.9897	0.0039	-1.228		1154	17.4787	37.0073	0.000131	35.9887	0.0039	-1.215		1152	18.3415	37.0206	0.000135	35.9881	0.0039	-1.222		1152	16.5102	37.0149	0.000136	35.9896	0.004	-1.219		1150	16.5735	37.0128	0.000136	35.9902	0.0039	-1.217		1148	16.627	37.006	0.000138	35.9907	0.004	-1.215		1146	24.0742
1156	14.929	37.0174	0.00013	35.9904	0.0039	-1.228		1156	17.4778	37.0077	0.000132	35.9882	0.0038	-1.214		1154	18.3372	37.0218	0.000135	35.9891	0.0039	-1.222		1154	16.5091	37.015	0.000134	35.9901	0.004	-1.219		1152	16.5726	37.0131	0.000136	35.9901	0.0039	-1.218		1150	16.6273	37.0059	0.000138	35.991	0.004	-1.214		1148	24.0614
1158	14.9353	37.017	0.000128	35.99	0.0039	-1.228		1158	17.4774	37.0072	0.000131	35.9874	0.0038	-1.215		1156	18.3343	37.0214	0.000136	35.9884	0.0039	-1.222		1156	16.5073	37.0153	0.000136	35.99	0.004	-1.22		1154	16.5713	37.0123	0.000137	35.9899	0.004	-1.217		1152	16.6265	37.0065	0.000138	35.9899	0.004	-1.214		1150	24.0491
1160	14.9393	37.0175	0.000128	35.9907	0.004	-1.228		1160	17.4773	37.0067	0.000129	35.9876	0.0038	-1.216		1158	18.3315	37.0219	0.000136	35.9882	0.0039	-1.222		1158	16.5071	37.0147	0.000135	35.9907	0.0041	-1.219		1156	16.5718	37.0125	0.000136	35.9899	0.004	-1.217		1154	16.6249	37.0061	0.000136	35.99	0.004	-1.214		1152	24.0365
1162	14.9397	37.0177	0.000129	35.9904	0.0039	-1.228		1162	17.4789	37.0074	0.000131	35.9884	0.0038	-1.215		1160	18.3284	37.0215	0.000136	35.9883	0.0039	-1.221		1160	16.5075	37.0151	0.000135	35.9911	0.0041	-1.218		1158	16.5717	37.0126	0.000136	35.9889	0.004	-1.216		1156	16.6256	37.0063	0.000136	35.9907	0.004	-1.213		1154	24.0234
1164	14.9384	37.0176	0.000128	35.9894	0.0039	-1.228		1164	17.4783	37.0081	0.000132	35.9882	0.0039	-1.215		1162	18.3246	37.0208	0.000135	35.9883	0.0039	-1.222		1162	16.508	37.0165	0.000134	35.9902	0.004	-1.219		1160	16.5716	37.0127	0.000137	35.9897	0.004	-1.216		1158	16.6266	37.0064	0.000136	35.9903	0.004	-1.215		1156	24.0092
1166	14.9372	37.0176	0.000128	35.9896	0.0039	-1.228		1166	17.4785	37.0084	0.000132	35.9881	0.0039	-1.216		1164	18.3203	37.0205	0.000135	35.9891	0.0039	-1.223		1164	16.5071	37.0155	0.000134	35.9896	0.0041	-1.22		1162	16.5719	37.0126	0.000137	35.9907	0.004	-1.217		1160	16.6264	37.0065	0.000137	35.9903	0.004	-1.214		1158	23.9943
1168	14.9357	37.0176	0.000129	35.9893	0.004	-1.228		1168	17.4792	37.0082	0.000132	35.9888	0.0039	-1.216		1166	18.3147	37.02	0.000135	35.9879	0.0039	-1.222		1166	16.508	37.0161	0.000134	35.9904	0.004	-1.22		1164	16.5724	37.0128	0.000137	35.9901	0.004	-1.217		1162	16.6262	37.0064	0.000137	35.9905	0.004	-1.213		1160	23.9801
1170	14.9369	37.0177	0.000128	35.9891	0.0039	-1.228		1170	17.4805	37.0081	0.000131	35.9882	0.0039	-1.215		1168	18.3095	37.0206	0.000134	35.9877	0.0039	-1.222		1168	16.5081	37.0161	0.000135	35.9908	0.004	-1.219		1166	16.5725	37.0129	0.000137	35.9892	0.004	-1.217		1164	16.6271	37.0063	0.000138	35.9907	0.004	-1.214		1162	23.967
1172	14.9382	37.0168	0.000128	35.9898	0.0039	-1.228		1172	17.4837	37.0069	0.000131	35.9879	0.0039	-1.215		1170	18.306	37.0198	0.000136	35.9882	0.0039	-1.222		1170	16.5083	37.0157	0.000136	35.9897	0.004	-1.218		1168	16.5727	37.0127	0.000136	35.9901	0.004	-1.217		1166	16.6275	37.0061	0.000136	35.9903	0.004	-1.214		1164	23.9546
1174	14.9387	37.0173	0.000129	35.9908	0.0039	-1.228		1174	17.4866	37.0079	0.000132	35.9883	0.004	-1.215		1172	18.3025	37.0204	0.000136	35.9881	0.0039	-1.221		1172	16.5083	37.0156	0.000136	35.9899	0.004	-1.219		1170	16.5733	37.0128	0.000136	35.9898	0.004	-1.217		1168	16.6268	37.0063	0.000135	35.99	0.004	-1.214		1166	23.9442
1176	14.9446	37.0181	0.000129	35.9894	0.0039	-1.228		1176	17.4863	37.0075	0.000132	35.9887	0.0039	-1.216		1174	18.2969	37.0211	0.000136	35.9883	0.0039	-1.222		1174	16.5088	37.016	0.000134	35.9901	0.004	-1.219		1172	16.5739	37.013	0.000136	35.9905	0.0039	-1.217		1170	16.6271	37.0062	0.000137	35.9906	0.0039	-1.214		1168	23.9325
1178	14.9534	37.0174	0.000129	35.9895	0.0039	-1.228		1178	17.4882	37.007	0.00013	35.9883	0.0038	-1.215		1176	18.2946	37.0205	0.000135	35.9873	0.0039	-1.222		1176	16.5105	37.0156	0.000135	35.9903	0.004	-1.22		1174	16.5734	37.0135	0.000137	35.9895	0.004	-1.217		1172	16.6275	37.0063	0.000137	35.9905	0.004	-1.214		1170	23.9192
1180	14.9606	37.0171	0.000129	35.9903	0.0039	-1.228		1180	17.4906	37.0075	0.000132	35.9884	0.0039	-1.215		1178	18.2934	37.0197	0.000135	35.9881	0.0039	-1.221		1178	16.5093	37.0161	0.000134	35.9902	0.0041	-1.22		1176	16.5727	37.0134	0.000135	35.9897	0.004	-1.217		1174	16.6262	37.0067	0.000138	35.9896	0.004	-1.213		1172	23.9069
1182	14.9626	37.0178	0.000129	35.99	0.0039	-1.228		1182	17.4901	37.0072	0.000132	35.9871	0.0039	-1.215		1180	18.2909	37.0203	0.000136	35.9878	0.0039	-1.221		1180	16.5076	37.0159	0.000136	35.9902	0.004	-1.219		1178	16.572	37.0128	0.000138	35.9896	0.004	-1.217		1176	16.6267	37.0071	0.000138	35.9895	0.004	-1.213		1174	23.8963
1184	14.9573	37.0176	0.000129	35.9909	0.0039	-1.227		1184	17.4877	37.0071	0.000131	35.9877	0.0039	-1.215		1182	18.2875	37.0205	0.000136	35.9884	0.0039	-1.222		1182	16.5082	37.0167	0.000136	35.9894	0.004	-1.219		1180	16.5724	37.0131	0.000136	35.9889	0.004	-1.217		1178	16.6271	37.007	0.000137	35.99	0.0039	-1.214		1176	23.8856
1186	14.956	37.0168	0.000128	35.99	0.0039	-1.229		1186	17.4847	37.0072	0.000131	35.9887	0.0039	-1.215		1184	18.2839	37.0203	0.000137	35.9881	0.0039	-1.221		1184	16.5077	37.0168	0.000135	35.9902	0.004	-1.219		1182	16.5721	37.0131	0.000137	35.9898	0.004	-1.217		1180	16.6274	37.0063	0.000137	35.9905	0.0039	-1.215		1178	23.8759
1188	14.9625	37.0169	0.000127	35.9899	0.004	-1.228		1188	17.4841	37.0081	0.000131	35.9879	0.0039	-1.216		1186	18.281	37.0207	0.000137	35.9874	0.0039	-1.222		1186	16.5074	37.0169	0.000136	35.9903	0.004	-1.219		1184	16.5722	37.0127	0.000136	35.9894	0.004	-1.216		1182	16.628	37.006	0.000138	35.9897	0.004	-1.215		1180	23.8657
1190	14.965	37.0162	0.000129	35.9895	0.0039	-1.228		1190	17.4842	37.0079	0.00013	35.9877	0.0039	-1.215		1188	18.2761	37.0203	0.000133	35.9878	0.0039	-1.223		1188	16.5076	37.017	0.000136	35.9899	0.004	-1.22		1186	16.5722	37.0129	0.000136	35.9894	0.004	-1.216		1184	16.6286	37.0059	0.000135	35.99	0.004	-1.214		1182	23.8539
1192	14.9623	37.0172	0.000129	35.9896	0.0039	-1.228		1192	17.4802	37.008	0.00013	35.9886	0.0038	-1.215		1190	18.2695	37.0208	0.000134	35.9872	0.0039	-1.222		1190	16.5063	37.0163	0.000137	35.9899	0.004	-1.219		1188	16.5732	37.0129	0.000136	35.9896	0.004	-1.217		1186	16.6289	37.0062	0.000137	35.9903	0.004	-1.213		1184	23.844
1194	14.9577	37.0166	0.000128	35.9892	0.0039	-1.228		1194	17.4762	37.0079	0.000132	35.9878	0.0039	-1.215		1192	18.2622	37.0206	0.000133	35.9886	0.0039	-1.222		1192	16.5037	37.0153	0.000135	35.9901	0.0041	-1.219		1190	16.5731	37.0125	0.000137	35.9902	0.004	-1.217		1188	16.6297	37.0061	0.000137	35.9905	0.004	-1.213		1186	23.8347
1196	14.9588	37.017	0.000129	35.9901	0.0039	-1.228		1196	17.4761	37.0079	0.00013	35.988	0.0039	-1.216		1194	18.26	37.0202	0.000133	35.9878	0.0039	-1.222		1194	16.5035	37.0157	0.000134	35.99	0.004	-1.22		1192	16.5737	37.0124	0.000137	35.9894	0.0039	-1.217		1190	16.6322	37.0066	0.000137	35.9904	0.004	-1.214		1188	23.8236
1198	14.9602	37.0166	0.000128	35.9894	0.0039	-1.228		1198	17.4754	37.0076	0.000131	35.9888	0.0039	-1.215		1196	18.2604	37.021	0.000132	35.988	0.0039	-1.221		1196	16.5046	37.017	0.000134	35.9896	0.0041	-1.219		1194	16.5736	37.0125	0.000135	35.9903	0.004	-1.217		1192	16.6321	37.0068	0.000136	35.9903	0.004	-1.215		1190	23.8117
1200	14.957	37.0171	0.000128	35.9896	0.004	-1.228		1200	17.4727	37.0076	0.000131	35.989	0.0039	-1.215		1198	18.2567	37.0213	0.000135	35.9883	0.0039	-1.222		1198	16.5047	37.0154	0.000137	35.99	0.004	-1.219		1196	16.5729	37.0126	0.000136	35.9897	0.004	-1.217		1194	16.6327	37.0057	0.000136	35.9901	0.004	-1.214		1192	23.8008
1202	14.954	37.0167	0.000128	35.9894	0.004	-1.228		1202	17.4708	37.0078	0.000131	35.9885	0.0039	-1.215		1200	18.25	37.0209	0.000135	35.988	0.0039	-1.222		1200	16.505	37.0156	0.000136	35.9898	0.004	-1.219		1198	16.5719	37.012	0.000137	35.99	0.004	-1.217		1196	16.6319	37.0058	0.000138	35.9909	0.004	-1.214		1194	23.7899
1204	14.9497	37.0169	0.000127	35.9894	0.0039	-1.228		1204	17.4699	37.0088	0.000131	35.9887	0.0039	-1.215		1202	18.2461	37.0204	0.000133	35.9882	0.0038	-1.222		1202	16.5048	37.016	0.000134	35.9905	0.004	-1.219		1200	16.5699	37.0125	0.000136	35.9899	0.004	-1.218		1198	16.6309	37.0061	0.000137	35.9905	0.004	-1.214		1196	23.7798
1206	14.9458	37.0172	0.000129	35.9907	0.0039	-1.228		1206	17.4698	37.0089	0.000132	35.988	0.0039	-1.215		1204	18.2436	37.0208	0.000135	35.9875	0.0039	-1.221		1204	16.5045	37.0165	0.000135	35.9895	0.004	-1.219		1202	16.5687	37.0123	0.000136	35.9898	0.004	-1.217		1200	16.6309	37.0061	0.000136	35.9903	0.0039	-1.214		1198	23.7676
1208	14.9454	37.0166	0.00013	35.9898	0.0039	-1.228		1208	17.47	37.0081	0.000132	35.9878	0.0039	-1.214		1206	18.2403	37.0207	0.000134	35.9877	0.0039	-1.222		1206	16.504	37.0159	0.000135	35.9907	0.0041	-1.219		1204	16.5688	37.0121	0.000137	35.9903	0.0039	-1.216		1202	16.63	37.0063	0.000135	35.9903	0.004	-1.214		1200	23.7566
1210	14.9423	37.0167	0.00013	35.9892	0.0039	-1.229		1210	17.4703	37.0072	0.000132	35.9878	0.0039	-1.216		1208	18.236	37.0209	0.000134	35.9878	0.0039	-1.222		1208	16.5036	37.0152	0.000136	35.9911	0.004	-1.22		1206	16.5678	37.0122	0.000137	35.9895	0.0039	-1.216		1204	16.6301	37.0072	0.000137	35.9902	0.004	-1.214		1202	23.747
1212	14.9407	37.0172	0.000128	35.9897	0.0039	-1.228		1212	17.4693	37.0075	0.000132	35.9883	0.004	-1.215		1210	18.2326	37.021	0.000133	35.9884	0.0039	-1.222		1210	16.5038	37.0157	0.000136	35.9905	0.004	-1.219		1208	16.5664	37.0132	0.000137	35.9894	0.0039	-1.216		1206	16.6309	37.0072	0.000137	35.9905	0.004	-1.213		1204	23.7369
1214	14.945	37.0176	0.000129	35.9902	0.0039	-1.227		1214	17.4658	37.007	0.000131	35.9882	0.0039	-1.216		1212	18.2312	37.021	0.000133	35.9881	0.0039	-1.221		1212	16.5038	37.0162	0.000136	35.9896	0.0041	-1.218		1210	16.5657	37.0134	0.000135	35.9898	0.004	-1.218		1208	16.6319	37.0068	0.000136	35.9896	0.004	-1.214		1206	23.7272
1216	14.9488	37.0172	0.000129	35.9895	0.0039	-1.229		1216	17.4643	37.0079	0.000131	35.9883	0.0039	-1.216		1214	18.23	37.0207	0.000134	35.9885	0.0039	-1.222		1214	16.505	37.0166	0.000135	35.9899	0.004	-1.22		1212	16.5643	37.0138	0.000134	35.9897	0.0039	-1.216		1210	16.6319	37.0061	0.000136	35.9903	0.004	-1.214		1208	23.7186
1218	14.9483	37.0171	0.000129	35.9896	0.0039	-1.229		1218	17.4626	37.0074	0.000131	35.9881	0.0039	-1.215		1216	18.2273	37.0202	0.000133	35.9882	0.0039	-1.222		1216	16.5047	37.0157	0.000137	35.9908	0.0041	-1.22		1214	16.5642	37.0135	0.000135	35.9889	0.004	-1.217		1212	16.6328	37.0059	0.000136	35.9905	0.004	-1.213		1210	23.7088
1220	14.9455	37.0168	0.000128	35.9898	0.0039	-1.228		1220	17.4612	37.0078	0.000133	35.9879	0.0039	-1.215		1218	18.2224	37.0206	0.000132	35.9875	0.0039	-1.222		1218	16.5047	37.016	0.000135	35.9909	0.004	-1.219		1216	16.5644	37.0141	0.000136	35.9896	0.004	-1.218		1214	16.6327	37.0071	0.000136	35.9906	0.004	-1.214		1212	23.6996
1222	14.9445	37.0169	0.000127	35.99	0.0039	-1.228		1222	17.4588	37.0078	0.000133	35.9881	0.0039	-1.215		1220	18.2179	37.0198	0.000133	35.9876	0.0039	-1.223		1220	16.506	37.0157	0.000135	35.9902	0.004	-1.219		1218	16.5648	37.0132	0.000136	35.9898	0.004	-1.216		1216	16.6326	37.0073	0.000136	35.9903	0.004	-1.215		1214	23.6898
1224	14.9476	37.0172	0.000128	35.9893	0.0039	-1.228		1224	17.4569	37.0068	0.000131	35.9878	0.0039	-1.215		1222	18.2123	37.0195	0.000133	35.9884	0.0039	-1.222		1222	16.5053	37.0158	0.000136	35.99	0.004	-1.219		1220	16.5657	37.0136	0.000137	35.9892	0.004	-1.217		1218	16.6336	37.0074	0.000136	35.9909	0.004	-1.214		1216	23.6823
1226	14.9478	37.0172	0.000129	35.9901	0.0039	-1.228		1226	17.4563	37.0071	0.000131	35.9881	0.0039	-1.215		1224	18.2084	37.02	0.000135	35.9883	0.0039	-1.222		1224	16.5045	37.0153	0.000135	35.9899	0.004	-1.22		1222	16.5673	37.014	0.000136	35.9904	0.004	-1.217		1220	16.6345	37.0072	0.000137	35.9906	0.004	-1.214		1218	23.6736
1228	14.9475	37.0179	0.000129	35.9897	0.004	-1.228		1228	17.4548	37.0078	0.000131	35.9886	0.0039	-1.215		1226	18.2054	37.0196	0.000135	35.9881	0.0039	-1.223		1226	16.5051	37.0157	0.000135	35.9898	0.004	-1.219		1224	16.5674	37.0136	0.000136	35.9897	0.0039	-1.218		1222	16.6347	37.0065	0.000136	35.9907	0.004	-1.214		1220	23.6639
1230	14.9502	37.0175	0.000127	35.9899	0.0039	-1.229		1230	17.4537	37.0078	0.000131	35.9885	0.0039	-1.216		1228	18.2011	37.0202	0.000134	35.9885	0.0039	-1.221		1228	16.5049	37.0158	0.000136	35.9904	0.004	-1.22		1226	16.5673	37.014	0.000136	35.9899	0.0039	-1.217		1224	16.6353	37.0071	0.000138	35.9911	0.004	-1.214		1222	23.6559
1232	14.9551	37.0177	0.000127	35.9896	0.0039	-1.228		1232	17.4533	37.007	0.000131	35.9875	0.0039	-1.216		1230	18.1956	37.0199	0.000134	35.9887	0.0039	-1.222		1230	16.5041	37.0154	0.000136	35.9896	0.004	-1.219		1228	16.5667	37.0143	0.000136	35.9894	0.004	-1.217		1226	16.6367	37.007	0.000138	35.9897	0.004	-1.213		1224	23.647
1234	14.957	37.0176	0.000129	35.9895	0.0039	-1.228		1234	17.4519	37.0075	0.00013	35.9878	0.0038	-1.215		1232	18.19	37.02	0.000134	35.9884	0.0039	-1.221		1232	16.5045	37.0165	0.000136	35.9901	0.004	-1.22		1230	16.5656	37.014	0.000135	35.9901	0.004	-1.216		1228	16.6364	37.0072	0.000138	35.9902	0.004	-1.215		1226	23.6389
1236	14.9593	37.0173	0.000128	35.9909	0.004	-1.228		1236	17.4502	37.0072	0.000131	35.9872	0.0039	-1.216		1234	18.1867	37.0195	0.000134	35.9887	0.0039	-1.222		1234	16.5058	37.0162	0.000135	35.9907	0.004	-1.219		1232	16.5659	37.0139	0.000136	35.9898	0.004	-1.217		1230	16.6356	37.0067	0.000137	35.9901	0.004	-1.215		1228	23.6319
1238	14.961	37.0178	0.000128	35.99	0.004	-1.229		1238	17.4491	37.0075	0.000132	35.9879	0.0039	-1.216		1236	18.1848	37.0189	0.000134	35.9879	0.0039	-1.222		1236	16.5057	37.0154	0.000135	35.9903	0.004	-1.219		1234	16.5666	37.0135	0.000136	35.9898	0.004	-1.217		1232	16.6365	37.0069	0.000138	35.9894	0.004	-1.213		1230	23.6241
1240	14.9617	37.0175	0.000128	35.9898	0.004	-1.227		1240	17.4506	37.0078	0.000132	35.9884	0.0039	-1.215		1238	18.183	37.0198	0.000134	35.9886	0.0039	-1.222		1238	16.5037	37.0153	0.000135	35.9903	0.004	-1.219		1236	16.5675	37.014	0.000137	35.9898	0.0039	-1.217		1234	16.6378	37.0069	0.000139	35.9909	0.004	-1.213		1232	23.6171
1242	14.9615	37.0173	0.000128	35.9898	0.004	-1.228		1242	17.45	37.0071	0.000133	35.9885	0.0039	-1.215		1240	18.178	37.0191	0.000134	35.9884	0.0039	-1.222		1240	16.5021	37.015	0.000136	35.9905	0.004	-1.22		1238	16.5675	37.0135	0.000136	35.9897	0.0039	-1.218		1236	16.6371	37.0075	0.000137	35.9911	0.004	-1.214		1234	23.6106
1244	14.9646	37.0173	0.000129	35.9902	0.004	-1.228		1244	17.4455	37.0074	0.000133	35.9888	0.0039	-1.216		1242	18.1751	37.0195	0.000135	35.9883	0.0039	-1.222		1242	16.5025	37.0159	0.000136	35.9904	0.004	-1.219		1240	16.568	37.0144	0.000136	35.9902	0.004	-1.217		1238	16.6358	37.0071	0.000136	35.9903	0.004	-1.214		1236	23.6034
1246	14.9722	37.0172	0.000128	35.9901	0.0039	-1.228		1246	17.4419	37.0071	0.000131	35.9881	0.0039	-1.215		1244	18.1754	37.0194	0.000135	35.9885	0.0039	-1.222		1244	16.5022	37.0155	0.000135	35.9899	0.004	-1.22		1242	16.5685	37.0143	0.000136	35.9897	0.004	-1.216		1240	16.6353	37.007	0.000136	35.9903	0.004	-1.214		1238	23.5961
1248	14.9759	37.0169	0.000128	35.99	0.0039	-1.229		1248	17.4407	37.0072	0.000133	35.9887	0.0038	-1.215		1246	18.1742	37.0188	0.000135	35.988	0.0039	-1.221		1246	16.5017	37.015	0.000136	35.9895	0.004	-1.219		1244	16.5684	37.014	0.000137	35.9893	0.004	-1.217		1242	16.6362	37.007	0.000135	35.9909	0.004	-1.214		1240	23.5901
1250	14.9768	37.0169	0.000128	35.9896	0.0039	-1.227		1250	17.4394	37.007	0.000131	35.9885	0.0039	-1.215		1248	18.1724	37.0194	0.000133	35.9877	0.0039	-1.222		1248	16.5022	37.0161	0.000135	35.99	0.004	-1.219		1246	16.5685	37.0135	0.000136	35.9894	0.004	-1.217		1244	16.6359	37.0072	0.000136	35.9903	0.004	-1.214		1242	23.583
1252	14.9772	37.0174	0.000129	35.99	0.004	-1.227		1252	17.4364	37.0076	0.000133	35.9891	0.0039	-1.215		1250	18.1719	37.0194	0.000133	35.9875	0.0039	-1.221		1250	16.5035	37.0157	0.000135	35.9898	0.004	-1.219		1248	16.5688	37.0132	0.000137	35.9897	0.0039	-1.216		1246	16.6358	37.0076	0.000137	35.9902	0.004	-1.214		1244	23.5744
1254	14.9813	37.0169	0.000129	35.9904	0.004	-1.228		1254	17.4357	37.0077	0.000132	35.9884	0.0039	-1.215		1252	18.1744	37.0196	0.000135	35.9872	0.0039	-1.222		1252	16.5043	37.0156	0.000136	35.9906	0.004	-1.219		1250	16.569	37.0138	0.000135	35.99	0.0039	-1.218		1248	16.636	37.0076	0.000137	35.9905	0.004	-1.215		1246	23.5653
1256	14.9883	37.017	0.000129	35.9898	0.004	-1.228		1256	17.4365	37.0078	0.000132	35.9883	0.0039	-1.215		1254	18.1775	37.0194	0.000133	35.9884	0.0039	-1.222		1254	16.5047	37.0155	0.000135	35.9896	0.004	-1.22		1252	16.5691	37.0141	0.000135	35.9895	0.0039	-1.217		1250	16.6367	37.0081	0.000136	35.9905	0.004	-1.214		1248	23.5567
1258	14.9908	37.0163	0.000128	35.99	0.0039	-1.229		1258	17.4368	37.0075	0.00013	35.9888	0.0039	-1.216		1256	18.1789	37.02	0.000133	35.9887	0.0039	-1.223		1256	16.5048	37.0152	0.000135	35.9895	0.004	-1.219		1254	16.5671	37.0138	0.000135	35.9898	0.004	-1.217		1252	16.6357	37.0078	0.000137	35.9907	0.004	-1.214		1250	23.5495
1260	14.9932	37.0163	0.000128	35.9894	0.0039	-1.228		1260	17.4352	37.0074	0.000133	35.9884	0.0039	-1.215		1258	18.1786	37.0191	0.000133	35.9888	0.0039	-1.222		1258	16.504	37.0151	0.000135	35.99	0.0041	-1.219		1256	16.565	37.0134	0.000136	35.9892	0.004	-1.217		1254	16.635	37.0074	0.000138	35.9906	0.004	-1.214		1252	23.5416
@5	9.9983	17.1						@5	9.9983	17.1						1260	18.1771	37.0187	0.000133	35.9892	0.0039	-1.222		1260	16.504	37.0153	0.000135	35.9894	0.004	-1.219		1258	16.5636	37.0133	0.000136	35.9902	0.004	-1.217		1256	16.6355	37.0073	0.000137	35.9903	0.004	-1.214		1254	23.5336
1262	14.9925	37.017	0.000127	35.9896	0.0039	-1.228		1262	17.4349	37.0084	0.000132	35.9876	0.0039	-1.216		1262	18.1753	37.0194	0.000133	35.9882	0.0039	-1.222		@5	9.9983	17.1						1260	16.5628	37.0138	0.000135	35.9903	0.004	-1.217		1258	16.6354	37.0076	0.000137	35.9905	0.004	-1.214		1256	23.5292
1264	14.9559	37.0174	0.000126	35.9898	0.0039	-1.228		1264	17.4281	37.0073	0.00013	35.9879	0.0039	-1.216		@5	9.9983	17.1						1262	16.5044	37.015	0.000134	35.9901	0.004	-1.22		@5	9.9983	17.1						1260	16.6352	37.0074	0.000138	35.9908	0.004	-1.215		1258	23.5246
1266	14.3343	37.0171	0.000128	35.9905	0.004	-1.228		1266	16.9007	37.0076	0.000131	35.9879	0.0039	-1.214		1264	18.17	37.0198	0.000135	35.9883	0.0039	-1.222		1264	16.5018	37.0154	0.000137	35.9899	0.004	-1.219		1262	16.5615	37.0137	0.000134	35.9901	0.004	-1.217		@5	9.9983	17.1						1260	23.5192
1268	11.9532	37.017	0.000129	35.9903	0.0039	-1.228		1268	13.9629	37.0086	0.000132	35.9885	0.0039	-1.214		1266	17.9003	37.0194	0.000133	35.9884	0.004	-1.224		1266	16.4654	37.0151	0.000136	35.9896	0.004	-1.219		1264	16.5531	37.014	0.000136	35.9899	0.004	-1.216		1262	16.6341	37.0071	0.000137	35.9911	0.004	-1.214		@5	9.9983
1270	8.17769	37.0174	0.000127	35.9905	0.004	-1.228		1270	9.22343	37.0085	0.000132	35.9897	0.0039	-1.214		1268	16.2256	37.0212	0.000134	35.9884	0.0039	-1.223		1268	16.3465	37.0159	0.000136	35.9903	0.004	-1.217		1266	16.4072	37.0144	0.000137	35.9897	0.004	-1.216		1264	16.6158	37.0076	0.000138	35.9906	0.004	-1.213		1262	23.5119
1272	4.21662	37.0175	0.000127	35.9909	0.004	-1.228		1272	4.02882	37.0094	0.000132	35.9905	0.004	-1.215		1270	13.315	37.0202	0.000133	35.9886	0.0039	-1.224		1270	16.1852	37.016	0.000138	35.9904	0.004	-1.218		1268	16.0079	37.0142	0.000136	35.9899	0.004	-1.216		1266	16.5256	37.0071	0.000138	35.991	0.004	-1.213		1264	23.503
1274	0.268724	37.018	0.000124	35.9916	0.004	-1.229		1274	-0.861186	37.0088	0.000126	35.9921	0.004	-1.216		1272	10.118	37.0201	0.000132	35.9898	0.004	-1.226		1272	16.0179	37.0155	0.000137	35.9903	0.004	-1.219		1270	15.501	37.014	0.000136	35.9893	0.004	-1.216		1268	16.3839	37.0075	0.000139	35.9902	0.004	-1.213		1266	23.4709
1276	-3.51403	37.019	0.00012	35.993	0.0041	-1.229		1276	-5.08239	37.0098	0.000121	35.9923	0.004	-1.217		1274	7.03989	37.0218	0.000129	35.9899	0.004	-1.226		1274	15.8555	37.0149	0.000135	35.9904	0.004	-1.22		1272	14.9822	37.0135	0.000136	35.9903	0.004	-1.217		1270	16.2414	37.0076	0.000138	35.9903	0.004	-1.213		1268	23.36
1278	-6.69269	37.0194	0.000115	35.992	0.0041	-1.232		1278	-8.7469	37.0106	0.000114	35.9917	0.0041	-1.22		1276	4.19377	37.0223	0.000126	35.9903	0.004	-1.229		1276	15.7078	37.0144	0.000133	35.9898	0.004	-1.221		1274	14.493	37.0144	0.000135	35.9909	0.004	-1.218		1272	16.112	37.0072	0.000138	35.9906	0.004	-1.214		1270	23.1784
1280	-8.61274	37.0186	0.000108	35.9923	0.0041	-1.233		1280	-11.8532	37.0116	0.000108	35.9918	0.0041	-1.221		1278	1.63441	37.0221	0.000123	35.9915	0.004	-1.228		1278	15.5768	37.0158	0.000132	35.9898	0.004	-1.219		1276	14.0473	37.0142	0.000135	35.991	0.004	-1.217		1274	15.9984	37.0079	0.000136	35.9908	0.004	-1.215		1272	22.9065
1282	-9.91045	37.0191	0.000103	35.9931	0.0041	-1.234		1282	-14.2169	37.0119	0.000103	35.9911	0.0041	-1.223		1280	-0.605605	37.0229	0.000118	35.9914	0.0041	-1.229		1280	15.4599	37.0161	0.000134	35.9898	0.0039	-1.22		1278	13.6512	37.0146	0.000132	35.99	0.004	-1.218		1276	15.8969	37.0077	0.000134	35.9895	0.004	-1.215		1274	22.6671
1284	-10.2512	37.0192	9.7e-05	35.9929	0.0041	-1.237		1284	-14.6284	37.0117	9.6e-05	35.9912	0.0041	-1.225		1282	-2.48137	37.0227	0.000113	35.9924	0.0041	-1.232		1282	15.3679	37.0155	0.000133	35.9901	0.004	-1.22		1280	13.3052	37.0148	0.000131	35.9899	0.004	-1.219		1278	15.8084	37.0073	0.000136	35.9901	0.004	-1.215		1276	22.4071
1286	-9.08691	37.0194	9.3e-05	35.992	0.0041	-1.238		1286	-12.4045	37.0114	9.1e-05	35.9917	0.0041	-1.225		1284	-3.22389	37.022	0.00011	35.9922	0.0041	-1.233		1284	15.3575	37.0163	0.000132	35.9906	0.004	-1.222		1282	13.0644	37.0147	0.000133	35.9908	0.004	-1.219		1280	15.7362	37.0079	0.000135	35.9911	0.004	-1.216		1278	22.1719
1288	-6.93881	37.0207	9.2e-05	35.9915	0.0041	-1.236		1288	-8.99805	37.011	8.9e-05	35.9914	0.0041	-1.224		1286	-2.17946	37.0228	0.000107	35.9904	0.004	-1.233		1286	15.4376	37.0163	0.000132	35.9907	0.004	-1.221		1284	13.1082	37.0151	0.000131	35.9905	0.004	-1.219		1282	15.7133	37.0083	0.000133	35.9903	0.004	-1.216		1280	21.964
1290	-4.30247	37.0193	9.2e-05	35.9917	0.004	-1.235		1290	-5.23961	37.0106	8.8e-05	35.9913	0.0041	-1.222		1288	-0.285449	37.0233	0.000106	35.9911	0.004	-1.231		1288	15.5539	37.0156	0.000132	35.9896	0.004	-1.221		1286	13.3659	37.0149	0.000131	35.9896	0.0041	-1.218		1284	15.7707	37.0074	0.000134	35.9901	0.004	-1.215		1282	21.7753
1292	-1.45277	37.0187	9.4e-05	35.9922	0.004	-1.233		1292	-1.49956	37.0107	9e-05	35.9911	0.004	-1.22		1290	1.87886	37.0226	0.000107	35.9922	0.004	-1.23		1290	15.6765	37.0154	0.000132	35.9905	0.004	-1.22		1288	13.7006	37.0153	0.000132	35.9905	0.004	-1.219		1286	15.8634	37.0071	0.000134	35.9903	0.004	-1.215		1284	21.7209
1294	1.45563	37.0188	9.7e-05	35.9923	0.004	-1.232		1294	2.09494	37.0095	9.4e-05	35.9918	0.004	-1.218		1292	4.09801	37.0227	0.000108	35.9909	0.004	-1.227		1292	15.7928	37.0157	0.000133	35.9904	0.004	-1.22		1290	14.0471	37.0151	0.000132	35.9902	0.004	-1.218		1288	15.9599	37.0072	0.000134	35.9895	0.004	-1.215		1286	21.7075
1296	4.31213	37.0184	9.8e-05	35.9923	0.004	-1.23		1296	5.47915	37.0089	9.7e-05	35.9914	0.004	-1.217		1294	6.24211	37.0221	0.000109	35.9903	0.004	-1.227		1294	15.8983	37.0157	0.000134	35.99	0.004	-1.22		1292	14.378	37.0146	0.000133	35.9907	0.0041	-1.217		1290	16.049	37.0073	0.000135	35.9904	0.004	-1.215		1288	21.7027
1298	7.01544	37.0181	0.000103	35.9913	0.004	-1.229		1298	8.58717	37.0095	0.000101	35.9896	0.004	-1.216		1296	8.23641	37.0218	0.000112	35.99	0.004	-1.227		1296	15.9909	37.0157	0.000133	35.9901	0.004	-1.221		1294	14.6796	37.0145	0.000132	35.9902	0.004	-1.217		1292	16.1302	37.008	0.000136	35.9907	0.004	-1.215		1290	21.709
1300	9.47992	37.0177	0.000106	35.9909	0.004	-1.23		1300	11.3655	37.0092	0.000105	35.9899	0.004	-1.215		1298	10.0366	37.0219	0.000112	35.9898	0.004	-1.227		1298	16.0719	37.0164	0.000133	35.9905	0.004	-1.219		1296	14.9477	37.0145	0.000132	35.9906	0.004	-1.218		1294	16.204	37.0081	0.000137	35.991	0.004	-1.214		1292	21.7342
1302	11.6374	37.0169	0.000108	35.9904	0.004	-1.23		1302	13.7766	37.0087	0.000109	35.989	0.004	-1.217		1300	11.6266	37.0209	0.000114	35.9894	0.004	-1.227		1300	16.141	37.0163	0.000135	35.9899	0.004	-1.219		1298	15.1815	37.0143	0.000133	35.9901	0.004	-1.217		1296	16.2674	37.0073	0.000136	35.9912	0.004	-1.215		1294	21.7802
1304	13.4559	37.0168	0.00011	35.9896	0.004	-1.229		1304	15.7989	37.0084	0.00011	35.9888	0.0039	-1.217		1302	12.9926	37.02	0.000116	35.9888	0.0039	-1.227		1302	16.1994	37.0158	0.000136	35.9907	0.004	-1.219		1300	15.3832	37.014	0.000134	35.9895	0.004	-1.217		1298	16.3214	37.0077	0.000136	35.991	0.004	-1.214		1296	21.8426
1306	14.9382	37.0169	0.000112	35.9897	0.004	-1.23		1306	17.4277	37.0084	0.000112	35.989	0.0039	-1.217		1304	14.1276	37.0209	0.000117	35.988	0.004	-1.226		1304	16.2492	37.0155	0.000135	35.9902	0.004	-1.22		1302	15.5554	37.0143	0.000134	35.9894	0.004	-1.217		1300	16.3683	37.0072	0.000136	35.9908	0.004	-1.214		1298	21.918
1308	16.1027	37.0169	0.000114	35.9891	0.004	-1.229		1308	18.6937	37.0083	0.000116	35.9884	0.0039	-1.216		1306	15.0512	37.0207	0.00012	35.9894	0.004	-1.227		1306	16.2885	37.0156	0.000133	35.9899	0.004	-1.219		1304	15.7006	37.0149	0.000134	35.99	0.004	-1.217		1302	16.4077	37.0072	0.000136	35.9905	0.004	-1.215		1300	22.0015
1310	16.9772	37.0163	0.000116	35.9894	0.0039	-1.229		1310	19.6394	37.0082	0.00012	35.988	0.0039	-1.216		1308	15.7892	37.02	0.000121	35.9886	0.0039	-1.226		1308	16.3194	37.0157	0.000135	35.9898	0.004	-1.219		1306	15.8246	37.0154	0.000133	35.9902	0.004	-1.218		1304	16.4402	37.0072	0.000137	35.9907	0.004	-1.214		1302	22.0888
1312	17.6188	37.017	0.000119	35.9892	0.0039	-1.229		1312	20.3078	37.0079	0.000123	35.9876	0.0039	-1.216		1310	16.3648	37.0202	0.000123	35.9881	0.0039	-1.226		1310	16.3445	37.0158	0.000134	35.9903	0.004	-1.22		1308	15.928	37.0147	0.000134	35.9903	0.004	-1.217		1306	16.4665	37.0076	0.000138	35.9903	0.004	-1.214		1304	22.177
1314	18.0318	37.0172	0.00012	35.9884	0.004	-1.229		1314	20.7408	37.0077	0.000126	35.9883	0.0039	-1.217		1312	16.7983	37.0201	0.000125	35.9883	0.004	-1.225		1312	16.3642	37.0166	0.000134	35.9896	0.004	-1.219		1310	16.0138	37.0151	0.000135	35.99	0.004	-1.217		1308	16.4881	37.0077	0.000137	35.9903	0.004	-1.214		1306	22.2642
1316	18.2411	37.0171	0.000122	35.9893	0.0039	-1.229		1316	20.9839	37.0072	0.000127	35.9875	0.0039	-1.216		1314	17.113	37.0193	0.000126	35.9886	0.0039	-1.226		1314	16.3824	37.0171	0.000132	35.9895	0.004	-1.22		1312	16.0847	37.0147	0.000134	35.9904	0.004	-1.218		1310	16.5063	37.0079	0.000137	35.9898	0.004	-1.214		1308	22.3486
1318	18.3038	37.0171	0.000126	35.9896	0.0039	-1.228		1318	21.079	37.0075	0.000129	35.9873	0.0039	-1.217		1316	17.3347	37.0195	0.000126	35.9889	0.0039	-1.226		1316	16.3969	37.0161	0.000134	35.9912	0.004	-1.22		1314	16.1437	37.0151	0.000135	35.9902	0.004	-1.217		1312	16.5207	37.0085	0.000136	35.9913	0.004	-1.215		1310	22.4277
1320	18.2614	37.0171	0.000126	35.9896	0.0039	-1.229		1320	21.0628	37.0082	0.000129	35.9877	0.0039	-1.216		1318	17.4838	37.0204	0.000128	35.9881	0.0039	-1.224		1318	16.4081	37.0156	0.000134	35.9905	0.004	-1.219		1316	16.1931	37.0149	0.000135	35.991	0.004	-1.217		1314	16.534	37.0077	0.000136	35.9902	0.004	-1.215		1312	22.5011
1322	18.1414	37.0167	0.000127	35.9896	0.0039	-1.229		1322	20.9656	37.0078	0.000131	35.9879	0.0039	-1.216		1320	17.578	37.0207	0.000129	35.9877	0.0039	-1.226		1320	16.4188	37.0155	0.000136	35.9901	0.004	-1.219		1318	16.2358	37.0146	0.000135	35.9908	0.004	-1.218		1316	16.5428	37.0084	0.000136	35.9904	0.004	-1.214		1314	22.5685
1324	17.9691	37.0164	0.000127	35.9893	0.0039	-1.229		1324	20.8086	37.0078	0.000133	35.9885	0.0039	-1.216		1322	17.6266	37.0199	0.00013	35.9878	0.0039	-1.224		1322	16.4261	37.0159	0.000136	35.9901	0.004	-1.219		1320	16.2724	37.0146	0.000135	35.9903	0.004	-1.217		1318	16.5509	37.0083	0.000137	35.9906	0.004	-1.213		1316	22.6295
1326	17.7655	37.0171	0.000128	35.9897	0.0039	-1.228		1326	20.6102	37.0085	0.000133	35.9879	0.0039	-1.217		1324	17.6409	37.0202	0.000131	35.9886	0.0039	-1.225		1324	16.4316	37.0159	0.000136	35.99	0.004	-1.22		1322	16.3042	37.0147	0.000135	35.9902	0.004	-1.217		1320	16.5585	37.008	0.000137	35.9908	0.004	-1.214		1318	22.6829
1328	17.5445	37.0174	0.00013	35.9886	0.0039	-1.228		1328	20.3916	37.0079	0.000134	35.9882	0.0039	-1.216		1326	17.631	37.0195	0.000131	35.9881	0.0039	-1.224		1326	16.4377	37.0156	0.000135	35.9904	0.004	-1.22		1324	16.3308	37.0145	0.000134	35.9892	0.004	-1.217		1322	16.5634	37.0087	0.000136	35.9907	0.004	-1.215		1320	22.7293
1330	17.319	37.0169	0.000131	35.9896	0.0039	-1.229		1330	20.1623	37.0081	0.000135	35.9885	0.0039	-1.216		1328	17.6079	37.0209	0.000131	35.9882	0.0039	-1.224		1328	16.4451	37.0156	0.000134	35.99	0.004	-1.22		1326	16.3532	37.0142	0.000135	35.9904	0.004	-1.216		1324	16.5678	37.0082	0.000138	35.9908	0.004	-1.215		1322	22.7676
1332	17.0957	37.0174	0.000132	35.9901	0.0039	-1.228		1332	19.9313	37.0084	0.000135	35.9885	0.0039	-1.216		1330	17.5748	37.0207	0.000131	35.9884	0.0039	-1.224		1330	16.4505	37.0155	0.000134	35.99	0.004	-1.219		1328	16.3737	37.0147	0.000135	35.9894	0.004	-1.217		1326	16.571	37.0083	0.000139	35.9904	0.004	-1.214		1324	22.7999
1334	16.8826	37.0174	0.000131	35.9896	0.0039	-1.228		1334	19.7071	37.0074	0.000137	35.9876	0.0039	-1.216		1332	17.5352	37.0203	0.000132	35.9878	0.0039	-1.224		1332	16.4547	37.0163	0.000135	35.9902	0.004	-1.219		1330	16.3925	37.0141	0.000135	35.9899	0.0039	-1.217		1328	16.5749	37.0082	0.000137	35.9904	0.004	-1.213		1326	22.8254
1336	16.6811	37.017	0.000131	35.989	0.0039	-1.229		1336	19.4928	37.0076	0.000136	35.9882	0.0039	-1.216		1334	17.4906	37.0202	0.000132	35.9885	0.0039	-1.224		1334	16.4563	37.0156	0.000134	35.9896	0.004	-1.221		1332	16.4087	37.0139	0.000136	35.9908	0.004	-1.217		1330	16.5798	37.0082	0.000137	35.9907	0.004	-1.215		1328	22.8462
1338	16.4927	37.0169	0.000131	35.9894	0.0039	-1.228		1338	19.2933	37.0081	0.000136	35.9887	0.0039	-1.217		1336	17.4441	37.0206	0.000133	35.9871	0.0039	-1.223		1336	16.4604	37.0156	0.000134	35.9903	0.004	-1.219		1334	16.4212	37.0138	0.000136	35.9904	0.004	-1.217		1332	16.5837	37.0087	0.000137	35.9907	0.004	-1.214		1330	22.8619
1340	16.3233	37.0174	0.000131	35.9895	0.0039	-1.229		1340	19.11	37.0079	0.000136	35.9877	0.004	-1.216		1338	17.4015	37.0202	0.000132	35.9876	0.0039	-1.224		1338	16.4646	37.0155	0.000135	35.9893	0.004	-1.219		1336	16.4337	37.0145	0.000136	35.9902	0.0039	-1.216		1334	16.5873	37.0091	0.000138	35.991	0.004	-1.214		1332	22.8722
1342	16.1713	37.0163	0.000131	35.9896	0.0039	-1.229		1342	18.9421	37.0082	0.000136	35.9879	0.0039	-1.217		1340	17.3633	37.0198	0.000134	35.9891	0.0039	-1.222		1340	16.4673	37.0162	0.000134	35.9904	0.004	-1.22		1338	16.4446	37.0146	0.000135	35.9903	0.004	-1.217		1336	16.5894	37.0092	0.000137	35.9902	0.004	-1.214		1334	22.8777
1344	16.0353	37.0166	0.000131	35.9901	0.0039	-1.229		1344	18.7902	37.0083	0.000136	35.9882	0.0039	-1.216		1342	17.3267	37.0198	0.000133	35.9886	0.0039	-1.223		1342	16.4698	37.016	0.000135	35.9904	0.004	-1.221		1340	16.4556	37.014	0.000136	35.9902	0.004	-1.218		1338	16.5927	37.0089	0.000137	35.9908	0.004	-1.215		1336	22.8793
1346	15.9139	37.0169	0.000129	35.9901	0.004	-1.229		1346	18.6499	37.008	0.000137	35.9877	0.0039	-1.217		1344	17.2889	37.0198	0.000132	35.9879	0.0039	-1.224		1344	16.4726	37.0155	0.000134	35.9898	0.004	-1.22		1342	16.4652	37.0147	0.000136	35.9897	0.004	-1.218		1340	16.5949	37.0085	0.000137	35.9911	0.004	-1.214		1338	22.879
1348	15.8057	37.0174	0.000129	35.9899	0.004	-1.228		1348	18.526	37.0083	0.000135	35.9886	0.0039	-1.217		1346	17.254	37.02	0.000133	35.9883	0.0039	-1.224		1346	16.4761	37.0159	0.000135	35.9894	0.004	-1.218		1344	16.4745	37.0148	0.000135	35.9902	0.004	-1.218		1342	16.5957	37.0078	0.000136	35.99	0.004	-1.215		1340	22.8733
1350	15.7105	37.0177	0.00013	35.9894	0.004	-1.229		1350	18.4186	37.0076	0.000135	35.9891	0.0039	-1.216		1348	17.2293	37.0195	0.000133	35.9883	0.0039	-1.223		1348	16.4779	37.017	0.000133	35.9895	0.004	-1.22		1346	16.4826	37.0154	0.000135	35.9898	0.004	-1.217		1344	16.5973	37.0078	0.000136	35.9908	0.004	-1.214		1342	22.8635
1352	15.6286	37.0176	0.00013	35.9895	0.004	-1.229		1352	18.3219	37.008	0.000136	35.9882	0.0039	-1.216		1350	17.2136	37.0197	0.000134	35.9881	0.0039	-1.223		1350	16.481	37.0163	0.000135	35.9899	0.0039	-1.22		1348	16.4898	37.0152	0.000134	35.9902	0.004	-1.217		1346	16.5987	37.0079	0.000137	35.9902	0.004	-1.213		1344	22.8527
1354	15.5565	37.0174	0.000132	35.9888	0.0039	-1.228		1354	18.2318	37.0085	0.000134	35.9879	0.0039	-1.217		1352	17.1946	37.0199	0.000133	35.9882	0.0039	-1.223		1352	16.4847	37.0163	0.000135	35.99	0.004	-1.22		1350	16.4961	37.015	0.000135	35.9902	0.0039	-1.216		1348	16.6017	37.0081	0.000138	35.9905	0.004	-1.214		1346	22.8395
1356	15.4927	37.0178	0.00013	35.9894	0.0039	-1.228		1356	18.1494	37.008	0.000133	35.9876	0.0039	-1.216		1354	17.1699	37.0199	0.000134	35.9881	0.0039	-1.223		1354	16.4866	37.0158	0.000136	35.9903	0.004	-1.22		1352	16.5018	37.0151	0.000136	35.9902	0.0039	-1.217		1350	16.6028	37.0083	0.000138	35.9908	0.004	-1.214		1348	22.823
1358	15.4379	37.0174	0.000131	35.9897	0.0039	-1.229		1358	18.0781	37.008	0.000133	35.9881	0.0039	-1.216		1356	17.1388	37.0196	0.000133	35.9884	0.0039	-1.223		1356	16.4863	37.0163	0.000135	35.9899	0.004	-1.22		1354	16.5073	37.0145	0.000135	35.9901	0.004	-1.218		1352	16.6048	37.0086	0.000137	35.9902	0.004	-1.214		1350	22.8045
1360	15.3901	37.0172	0.00013	35.9902	0.0039	-1.229		1360	18.016	37.0079	0.000133	35.9887	0.0039	-1.216		1358	17.111	37.0196	0.000133	35.9884	0.0039	-1.222		1358	16.4876	37.0165	0.000135	35.9898	0.004	-1.22		1356	16.5123	37.0146	0.000135	35.9897	0.004	-1.217		1354	16.6047	37.0086	0.000138	35.9904	0.004	-1.214		1352	22.7831
1362	15.3473	37.0175	0.00013	35.9903	0.0039	-1.228		1362	17.9611	37.008	0.000132	35.9887	0.0039	-1.217		1360	17.0924	37.0201	0.000132	35.9884	0.004	-1.223		1360	16.4887	37.0167	0.000136	35.9899	0.0039	-1.22		1358	16.5169	37.0149	0.000136	35.9895	0.0039	-1.217		1356	16.6053	37.0095	0.000138	35.9906	0.004	-1.214		1354	22.7611
1364	15.3105	37.0174	0.000131	35.9898	0.0039	-1.228		1364	17.9093	37.0077	0.000132	35.9885	0.0039	-1.217		1362	17.0766	37.0201	0.000133	35.9883	0.0039	-1.222		1362	16.4882	37.0162	0.000133	35.9903	0.004	-1.22		1360	16.5216	37.0152	0.000135	35.99	0.004	-1.217		1358	16.6074	37.0087	0.000137	35.9902	0.004	-1.214		1356	22.7388
1366	15.2799	37.0179	0.00013	35.989	0.0039	-1.229		1366	17.8646	37.0081	0.000133	35.9887	0.0039	-1.216		1364	17.061	37.0197	0.000134	35.989	0.0039	-1.224		1364	16.4884	37.0164	0.000133	35.9908	0.004	-1.219		1362	16.5258	37.0153	0.000134	35.9904	0.004	-1.218		1360	16.6068	37.0082	0.000139	35.9902	0.004	-1.213		1358	22.7166
1368	15.2462	37.0179	0.000129	35.9899	0.0039	-1.229		1368	17.8252	37.0083	0.000133	35.9888	0.0038	-1.216		1366	17.0476	37.0207	0.000133	35.9884	0.0039	-1.223		1366	16.4875	37.0164	0.000134	35.99	0.004	-1.22		1364	16.5297	37.0155	0.000135	35.9895	0.004	-1.217		1362	16.6077	37.0086	0.000138	35.9903	0.004	-1.215		1360	22.6924
1370	15.2132	37.0177	0.000129	35.9905	0.0039	-1.228		1370	17.7911	37.0081	0.000133	35.9884	0.0039	-1.216		1368	17.0393	37.0203	0.000132	35.9885	0.004	-1.222		1368	16.4877	37.0168	0.000135	35.9903	0.0041	-1.219		1366	16.5324	37.0156	0.000135	35.9895	0.004	-1.217		1364	16.6083	37.0088	0.000138	35.9905	0.004	-1.213		1362	22.666
1372	15.1902	37.018	0.000129	35.9894	0.0039	-1.228		1372	17.7588	37.0079	0.000134	35.9883	0.0039	-1.216		1370	17.0325	37.0203	0.000133	35.9887	0.0039	-1.222		1370	16.4887	37.0167	0.000134	35.9908	0.004	-1.22		1368	16.535	37.0143	0.000135	35.9904	0.0039	-1.217		1366	16.6105	37.0085	0.000138	35.991	0.004	-1.214		1364	22.6403
1374	15.1716	37.0176	0.000129	35.9905	0.004	-1.229		1374	17.7299	37.0076	0.000133	35.9881	0.0039	-1.216		1372	17.0247	37.0204	0.000132	35.9879	0.0039	-1.223		1372	16.4892	37.0176	0.000134	35.9905	0.004	-1.218		1370	16.5371	37.0151	0.000136	35.991	0.004	-1.217		1368	16.6111	37.0087	0.000137	35.9907	0.004	-1.215		1366	22.614
1376	15.1564	37.0177	0.000129	35.9903	0.0039	-1.228		1376	17.7027	37.0075	0.000131	35.9883	0.0039	-1.216		1374	17.0141	37.0208	0.000132	35.9884	0.0039	-1.222		1374	16.4899	37.0163	0.000136	35.9906	0.004	-1.22		1372	16.5398	37.0153	0.000136	35.9894	0.004	-1.217		1370	16.6099	37.0085	0.000136	35.9907	0.004	-1.214		1368	22.5867
1378	15.1434	37.0178	0.00013	35.9899	0.0039	-1.228		1378	17.6775	37.0079	0.000133	35.9881	0.0039	-1.216		1376	17.0032	37.0202	0.000132	35.9883	0.0039	-1.222		1376	16.488	37.0171	0.000133	35.9907	0.004	-1.22		1374	16.5431	37.0158	0.000135	35.9905	0.004	-1.217		1372	16.6111	37.0082	0.000138	35.9902	0.004	-1.214		1370	22.5608
1380	15.1309	37.0175	0.000128	35.9896	0.0039	-1.229		1380	17.6575	37.0079	0.000132	35.9878	0.0039	-1.217		1378	16.9915	37.0202	0.000132	35.9881	0.0039	-1.222		1378	16.4864	37.0163	0.000133	35.9903	0.004	-1.219		1376	16.5464	37.0155	0.000134	35.9899	0.004	-1.218		1374	16.61	37.009	0.000138	35.9904	0.004	-1.214		1372	22.5344
1382	15.1198	37.0179	0.000129	35.9902	0.0039	-1.228		1382	17.6373	37.0083	0.000132	35.9889	0.0039	-1.215		1380	16.9817	37.0204	0.000132	35.9878	0.0039	-1.223		1380	16.4844	37.0165	0.000135	35.9904	0.0039	-1.219		1378	16.5483	37.0149	0.000135	35.9896	0.004	-1.217		1376	16.6104	37.0085	0.000136	35.9909	0.004	-1.214		1374	22.5065
1384	15.1096	37.0181	0.000129	35.9894	0.0039	-1.228		1384	17.6198	37.0076	0.000132	35.9883	0.0039	-1.216		1382	16.9711	37.0205	0.000132	35.989	0.0039	-1.223		1382	16.482	37.0162	0.000136	35.9899	0.004	-1.22		1380	16.5512	37.0154	0.000135	35.9892	0.004	-1.217		1378	16.6087	37.0074	0.000137	35.9905	0.004	-1.213		1376	22.4784
1386	15.1001	37.0181	0.000128	35.9901	0.0039	-1.228		1386	17.6062	37.0083	0.000132	35.9875	0.0039	-1.216		1384	16.9598	37.0203	0.000133	35.9888	0.0039	-1.223		1384	16.4806	37.0162	0.000135	35.9901	0.004	-1.22		1382	16.5529	37.0157	0.000134	35.9891	0.004	-1.217		1380	16.6089	37.0085	0.000137	35.9897	0.004	-1.214		1378	22.451
1388	15.0924	37.0182	0.000129	35.9904	0.0039	-1.229		1388	17.5913	37.008	0.000133	35.9884	0.0039	-1.216		1386	16.9482	37.0202	0.000133	35.9886	0.0039	-1.222		1386	16.4808	37.0165	0.000134	35.9902	0.004	-1.22		1384	16.5536	37.0156	0.000134	35.9898	0.0039	-1.218		1382	16.6086	37.0089	0.000138	35.9911	0.004	-1.214		1380	22.4229
1390	15.0867	37.0179	0.000129	35.9893	0.0039	-1.229		1390	17.5774	37.0077	0.000132	35.9887	0.0039	-1.216		1388	16.9362	37.0201	0.000133	35.988	0.0039	-1.222		1388	16.4822	37.0171	0.000133	35.9896	0.004	-1.22		1386	16.5547	37.0151	0.000135	35.99	0.004	-1.218		1384	16.6094	37.0089	0.000138	35.9904	0.004	-1.214		1382	22.3969
1392	15.0813	37.0178	0.000129	35.9901	0.004	-1.228		1392	17.5651	37.0074	0.000133	35.9883	0.0039	-1.216		1390	16.9297	37.0198	0.000131	35.988	0.004	-1.224		1390	16.4821	37.0167	0.000134	35.9901	0.004	-1.22		1388	16.5554	37.0158	0.000135	35.9898	0.004	-1.217		1386	16.6109	37.0085	0.000138	35.9908	0.004	-1.215		1384	22.37
1394	15.077	37.0174	0.000129	35.9896	0.004	-1.227		1394	17.5548	37.0077	0.000132	35.9885	0.0039	-1.217		1392	16.924	37.0197	0.000131	35.9878	0.0039	-1.222		1392	16.4814	37.0167	0.000135	35.9896	0.004	-1.22		1390	16.5559	37.0155	0.000135	35.9899	0.004	-1.218		1388	16.6099	37.0076	0.000138	35.9905	0.004	-1.214		1386	22.3422
1396	15.0733	37.0178	0.00013	35.99	0.0039	-1.229		1396	17.5485	37.0081	0.000132	35.9889	0.0039	-1.217		1394	16.9137	37.02	0.000131	35.9874	0.0039	-1.223		1394	16.4823	37.0165	0.000135	35.9894	0.004	-1.22		1392	16.5578	37.0157	0.000135	35.9894	0.0039	-1.217		1390	16.6112	37.0081	0.000137	35.9902	0.004	-1.214		1388	22.3146
1398	15.0696	37.0181	0.000129	35.9906	0.0039	-1.229		1398	17.5425	37.0077	0.000132	35.9891	0.0039	-1.216		1396	16.9058	37.0198	0.000133	35.9883	0.0039	-1.222		1396	16.4834	37.0163	0.000136	35.9898	0.004	-1.219		1394	16.5586	37.0159	0.000135	35.99	0.0039	-1.218		1392	16.6126	37.0082	0.000139	35.9899	0.004	-1.214		1390	22.2883
1400	15.0671	37.018	0.00013	35.9892	0.004	-1.228		1400	17.5328	37.0074	0.000132	35.9884	0.0039	-1.216		1398	16.902	37.0202	0.000132	35.9876	0.0039	-1.222		1398	16.4847	37.0164	0.000137	35.9896	0.004	-1.22		1396	16.5592	37.0147	0.000136	35.9897	0.004	-1.216		1394	16.6132	37.0081	0.000138	35.9902	0.004	-1.214		1392	22.2618
1402	15.0654	37.018	0.000131	35.9903	0.004	-1.228		1402	17.5264	37.0074	0.000133	35.9884	0.0039	-1.216		1400	16.8952	37.0213	0.000133	35.9883	0.0039	-1.222		1400	16.4859	37.0158	0.000136	35.9897	0.004	-1.22		1398	16.5599	37.0146	0.000136	35.9901	0.0039	-1.217		1396	16.6135	37.0082	0.000137	35.9899	0.004	-1.214		1394	22.2359
1404	15.0622	37.0183	0.000129	35.9892	0.004	-1.228		1404	17.5217	37.0075	0.000132	35.9882	0.0039	-1.216		1402	16.8865	37.0208	0.000132	35.988	0.0039	-1.223		1402	16.4866	37.016	0.000135	35.9897	0.004	-1.22		1400	16.5596	37.0151	0.000136	35.9897	0.0039	-1.217		1398	16.613	37.008	0.000137	35.9906	0.004	-1.214		1396	22.2102
1406	15.0605	37.0182	0.000128	35.9898	0.004	-1.228		1406	17.5139	37.0076	0.000131	35.9878	0.0039	-1.216		1404	16.8782	37.0207	0.000132	35.9884	0.0039	-1.223		1404	16.4885	37.0147	0.000136	35.9908	0.0041	-1.22		1402	16.5601	37.0148	0.000134	35.9897	0.0039	-1.218		1400	16.6155	37.0084	0.000137	35.99	0.004	-1.215		1398	22.1841
1408	15.0592	37.0181	0.000128	35.9894	0.0039	-1.229		1408	17.5069	37.0077	0.000133	35.9883	0.0039	-1.217		1406	16.8719	37.0207	0.000132	35.9889	0.004	-1.222		1406	16.4898	37.0155	0.000134	35.9898	0.004	-1.219		1404	16.5611	37.015	0.000133	35.9896	0.0039	-1.217		1402	16.6175	37.0082	0.000137	35.9911	0.004	-1.214		1400	22.1588
1410	15.0577	37.0182	0.000129	35.99	0.004	-1.228		1410	17.5024	37.0079	0.000133	35.988	0.0039	-1.215		1408	16.8686	37.0207	0.000132	35.9887	0.0039	-1.223		1408	16.4903	37.0158	0.000135	35.9895	0.004	-1.221		1406	16.5621	37.0155	0.000134	35.9903	0.004	-1.218		1404	16.6193	37.0085	0.000139	35.9909	0.004	-1.214		1402	22.1342
1412	15.0567	37.0183	0.000128	35.9895	0.0039	-1.229		1412	17.5005	37.0079	0.000133	35.9887	0.0039	-1.215		1410	16.8634	37.0213	0.000131	35.9884	0.0039	-1.224		1410	16.4908	37.0165	0.000133	35.9903	0.004	-1.219		1408	16.563	37.0145	0.000135	35.9899	0.004	-1.217		1406	16.62	37.0077	0.000139	35.9903	0.004	-1.214		1404	22.1102
1414	15.0563	37.0184	0.000129	35.9893	0.0039	-1.228		1414	17.496	37.0079	0.000134	35.9881	0.0039	-1.216		1412	16.8569	37.021	0.000133	35.9881	0.0039	-1.222		1412	16.4909	37.0168	0.000134	35.9902	0.004	-1.219		1410	16.5633	37.0146	0.000134	35.9897	0.004	-1.217		1408	16.6213	37.0081	0.000137	35.9906	0.004	-1.214		1406	22.086
1416	15.0553	37.0182	0.000127	35.9898	0.004	-1.23		1416	17.4923	37.008	0.000132	35.9884	0.0039	-1.217		1414	16.8567	37.0208	0.000133	35.9887	0.0039	-1.222		1414	16.4908	37.0162	0.000134	35.9901	0.004	-1.22		1412	16.5642	37.015	0.000135	35.9894	0.0039	-1.217		1410	16.621	37.0085	0.000138	35.9908	0.004	-1.214		1408	22.0612
1418	15.0551	37.0177	0.000129	35.9903	0.004	-1.228		1418	17.4897	37.0074	0.000132	35.989	0.0039	-1.217		1416	16.8637	37.0208	0.000134	35.9888	0.0039	-1.222		1416	16.4909	37.016	0.000134	35.9903	0.004	-1.221		1414	16.5645	37.0145	0.000135	35.9901	0.0039	-1.218		1412	16.6211	37.0087	0.000138	35.9903	0.004	-1.214		1410	22.0363
1420	15.0563	37.0173	0.000129	35.9897	0.0039	-1.228		1420	17.4865	37.0069	0.000131	35.9886	0.0039	-1.216		1418	16.8647	37.0201	0.000133	35.988	0.0039	-1.223		1418	16.4905	37.0158	0.000136	35.9895	0.0039	-1.219		1416	16.5644	37.015	0.000135	35.9902	0.004	-1.217		1414	16.6235	37.0084	0.000137	35.9906	0.004	-1.214		1412	22.0124
1422	15.0591	37.0177	0.000129	35.9891	0.0039	-1.227		1422	17.4839	37.0076	0.000131	35.9886	0.0039	-1.217		1420	16.8609	37.0203	0.000133	35.9889	0.0039	-1.222		1420	16.4903	37.0166	0.000134	35.9892	0.0039	-1.22		1418	16.5646	37.0151	0.000136	35.9898	0.0039	-1.217		1416	16.624	37.0082	0.000137	35.9902	0.004	-1.214		1414	21.9903
1424	15.0606	37.0178	0.000128	35.9902	0.0039	-1.229		1424	17.4835	37.0072	0.000132	35.9882	0.0039	-1.216		1422	16.8544	37.0204	0.000132	35.9885	0.0039	-1.223		1422	16.4903	37.0166	0.000136	35.9898	0.004	-1.219		1420	16.5659	37.0157	0.000137	35.9902	0.004	-1.217		1418	16.6242	37.0083	0.000138	35.9906	0.004	-1.214		1416	21.9683
1426	15.0605	37.0176	0.000128	35.9905	0.004	-1.229		1426	17.4825	37.0074	0.000131	35.9882	0.0039	-1.215		1424	16.8422	37.0195	0.000132	35.9876	0.004	-1.224		1424	16.4899	37.0162	0.000133	35.9888	0.004	-1.221		1422	16.5667	37.0157	0.000137	35.9893	0.0039	-1.217		1420	16.6258	37.0076	0.000138	35.991	0.004	-1.214		1418	21.9476
1428	15.0607	37.0181	0.000128	35.9892	0.0039	-1.229		1428	17.4799	37.0072	0.000132	35.9879	0.0039	-1.216		1426	16.8262	37.0197	0.000131	35.9883	0.0039	-1.223		1426	16.4902	37.016	0.000136	35.9909	0.004	-1.221		1424	16.5676	37.016	0.000136	35.9901	0.0039	-1.217		1422	16.6273	37.0075	0.000137	35.9908	0.004	-1.214		1420	21.9275
1430	15.0616	37.018	0.000128	35.9904	0.0039	-1.228		1430	17.4803	37.0072	0.000131	35.9878	0.0039	-1.216		1428	16.8131	37.0193	0.000133	35.9879	0.0039	-1.222		1428	16.4907	37.016	0.000135	35.9902	0.004	-1.22		1426	16.5683	37.0156	0.000136	35.9898	0.004	-1.218		1424	16.6276	37.0079	0.000138	35.9912	0.004	-1.214		1422	21.9076
1432	15.0635	37.0177	0.000128	35.9897	0.0039	-1.229		1432	17.4808	37.008	0.000131	35.9886	0.0039	-1.216		1430	16.806	37.0197	0.000133	35.9891	0.0039	-1.222		1430	16.49	37.0168	0.000133	35.9901	0.004	-1.22		1428	16.5685	37.0151	0.000137	35.9904	0.004	-1.217		1426	16.6301	37.0079	0.000137	35.9904	0.004	-1.215		1424	21.8884
1434	15.0636	37.0178	0.000128	35.9896	0.0039	-1.228		1434	17.4787	37.0078	0.000132	35.9881	0.004	-1.216		1432	16.8029	37.0197	0.000133	35.9888	0.0039	-1.223		1432	16.4894	37.0163	0.000134	35.9902	0.004	-1.22		1430	16.5687	37.016	0.000136	35.9908	0.004	-1.218		1428	16.6309	37.0081	0.000137	35.9903	0.004	-1.214		1426	21.8701
1436	15.063	37.0176	0.000128	35.9889	0.0039	-1.229		1436	17.477	37.0076	0.000132	35.9888	0.0039	-1.216		1434	16.798	37.0197	0.000133	35.9892	0.0039	-1.222		1434	16.4885	37.0156	0.000136	35.9908	0.0041	-1.22		1432	16.5698	37.0166	0.000137	35.9903	0.004	-1.218		1430	16.6304	37.0078	0.000137	35.9911	0.004	-1.215		1428	21.8507
1438	15.0632	37.0179	0.000128	35.9892	0.0039	-1.229		1438	17.4741	37.0077	0.000132	35.9885	0.0039	-1.216		1436	16.7959	37.0196	0.000132	35.9879	0.0039	-1.223		1436	16.4881	37.0166	0.000135	35.99	0.004	-1.219		1434	16.5695	37.0156	0.000137	35.989	0.004	-1.217		1432	16.6285	37.0076	0.000136	35.9908	0.004	-1.214		1430	21.8319
1440	15.0616	37.018	0.000128	35.9891	0.0039	-1.228		1440	17.4709	37.0077	0.00013	35.9884	0.0039	-1.217		1438	16.7966	37.0207	0.000133	35.9883	0.0039	-1.222		1438	16.4871	37.0169	0.000136	35.9905	0.0039	-1.221		1436	16.5685	37.0155	0.000139	35.9899	0.004	-1.217		1434	16.6296	37.0077	0.000138	35.9901	0.004	-1.213		1432	21.8135
1442	15.0609	37.0176	0.000128	35.9889	0.004	-1.229		1442	17.4704	37.0076	0.000131	35.989	0.0039	-1.217		1440	16.7969	37.0202	0.000133	35.9877	0.0039	-1.223		1440	16.4867	37.0175	0.000134	35.9905	0.004	-1.22		1438	16.568	37.0153	0.000138	35.9899	0.004	-1.217		1436	16.6287	37.007	0.000137	35.9905	0.004	-1.214		1434	21.7954
1444	15.0604	37.0186	0.000128	35.9901	0.004	-1.229		1444	17.4705	37.0079	0.000131	35.9888	0.0039	-1.216		1442	16.7954	37.0197	0.000132	35.9882	0.0039	-1.223		1442	16.4876	37.0164	0.000134	35.9888	0.004	-1.221		1440	16.567	37.0155	0.000137	35.9905	0.0039	-1.218		1438	16.6278	37.0075	0.000138	35.9905	0.004	-1.214		1436	21.7765
1446	15.0599	37.0185	0.000128	35.989	0.0039	-1.229		1446	17.4694	37.0078	0.000132	35.988	0.0039	-1.215		1444	16.7925	37.0198	0.000133	35.9887	0.0039	-1.222		1444	16.4874	37.0161	0.000135	35.9895	0.004	-1.219		1442	16.5672	37.0151	0.000136	35.9892	0.004	-1.218		1440	16.6272	37.0075	0.000138	35.9902	0.004	-1.214		1438	21.7579
1448	15.0609	37.0185	0.000128	35.9898	0.0039	-1.228		1448	17.4702	37.0082	0.000132	35.9888	0.0039	-1.215		1446	16.7894	37.0201	0.000133	35.9881	0.0039	-1.223		1446	16.4863	37.0169	0.000134	35.9899	0.004	-1.219		1444	16.5665	37.0158	0.000136	35.9899	0.004	-1.217		1442	16.6278	37.0074	0.000137	35.9903	0.004	-1.215		1440	21.74
1450	15.0604	37.0182	0.000129	35.99	0.0039	-1.228		1450	17.4722	37.0086	0.000133	35.9885	0.0039	-1.216		1448	16.7883	37.0194	0.000133	35.9882	0.0039	-1.222		1448	16.4861	37.0175	0.000134	35.9897	0.004	-1.219		1446	16.565	37.0158	0.000136	35.9898	0.004	-1.218		1444	16.6279	37.0069	0.000137	35.991	0.004	-1.215		1442	21.723
1452	15.0593	37.0182	0.000129	35.9901	0.004	-1.228		1452	17.4747	37.0079	0.000132	35.988	0.0039	-1.217		1450	16.7857	37.0197	0.000133	35.9886	0.0039	-1.222		1450	16.4871	37.0163	0.000133	35.9903	0.004	-1.221		1448	16.5638	37.0159	0.000136	35.9899	0.004	-1.218		1446	16.6284	37.007	0.000137	35.99	0.0041	-1.214		1444	21.7064
1454	15.0598	37.018	0.00013	35.9896	0.0039	-1.228		1454	17.4749	37.0081	0.000132	35.987	0.0039	-1.216		1452	16.7824	37.0198	0.000133	35.9881	0.0039	-1.223		1452	16.4873	37.0173	0.000133	35.9897	0.004	-1.22		1450	16.5654	37.0158	0.000136	35.9901	0.004	-1.217		1448	16.6279	37.0072	0.000138	35.9901	0.004	-1.214		1446	21.6896
1456	15.06	37.0187	0.000129	35.9904	0.004	-1.228		1456	17.4737	37.0076	0.000132	35.9879	0.0039	-1.216		1454	16.7797	37.0202	0.000133	35.9886	0.004	-1.222		1454	16.4876	37.0171	0.000134	35.99	0.004	-1.22		1452	16.566	37.0153	0.000137	35.9902	0.0039	-1.216		1450	16.6264	37.0071	0.000137	35.9906	0.004	-1.214		1448	21.672
1458	15.0592	37.0182	0.000128	35.9893	0.004	-1.229		1458	17.4739	37.0077	0.000131	35.9882	0.0039	-1.216		1456	16.7759	37.0201	0.000132	35.9885	0.004	-1.222		1456	16.4883	37.0167	0.000133	35.9897	0.004	-1.22		1454	16.5673	37.0155	0.000136	35.9896	0.004	-1.217		1452	16.626	37.0073	0.000138	35.9909	0.004	-1.215		1450	21.6544
1460	15.0582	37.019	0.000127	35.9895	0.004	-1.23		1460	17.4732	37.0075	0.000131	35.9882	0.0039	-1.216		1458	16.7728	37.0202	0.000132	35.989	0.0039	-1.222		1458	16.4885	37.0168	0.000134	35.9896	0.004	-1.221		1456	16.568	37.0153	0.000137	35.9901	0.004	-1.218		1454	16.6265	37.0072	0.000136	35.9906	0.004	-1.214		1452	21.6384
1462	15.0569	37.0192	0.000128	35.9892	0.004	-1.228		1462	17.4697	37.0069	0.000132	35.9886	0.0039	-1.216		1460	16.7797	37.02	0.000133	35.9878	0.0039	-1.223		1460	16.4875	37.0163	0.000133	35.9897	0.004	-1.219		1458	16.5694	37.0159	0.000135	35.9902	0.004	-1.217		1456	16.6278	37.0071	0.000138	35.99	0.004	-1.214		1454	21.6227
1464	15.0578	37.0187	0.000129	35.9905	0.004	-1.228		1464	17.4693	37.0075	0.000131	35.9876	0.0039	-1.217		1462	16.7888	37.0204	0.000132	35.9883	0.0039	-1.223		1462	16.4873	37.0165	0.000135	35.9904	0.004	-1.22		1460	16.5701	37.0154	0.000136	35.9903	0.004	-1.219		1458	16.6281	37.0075	0.000138	35.9905	0.004	-1.214		1456	21.6073
1466	15.0594	37.0187	0.000129	35.9899	0.0039	-1.228		1466	17.4704	37.0078	0.000131	35.9878	0.0039	-1.216		1464	16.785	37.0201	0.000132	35.9883	0.0039	-1.222		1464	16.4871	37.0164	0.000134	35.9892	0.004	-1.22		1462	16.5695	37.0151	0.000135	35.9902	0.004	-1.217		1460	16.6283	37.0075	0.000137	35.99	0.004	-1.214		1458	21.5924
1468	15.062	37.0194	0.00013	35.9894	0.0039	-1.228		1468	17.4711	37.0078	0.000133	35.9878	0.0039	-1.216		1466	16.7725	37.0201	0.000132	35.9876	0.0039	-1.223		1466	16.4864	37.0156	0.000135	35.9895	0.004	-1.22		1464	16.5693	37.0159	0.000136	35.9897	0.004	-1.217		1462	16.6272	37.0069	0.000139	35.9898	0.004	-1.214		1460	21.578
1470	15.0641	37.0187	0.000128	35.9895	0.0039	-1.228		1470	17.4708	37.008	0.000132	35.9878	0.0039	-1.216		1468	16.7604	37.0193	0.000133	35.9884	0.0039	-1.222		1468	16.4856	37.0157	0.000134	35.9904	0.004	-1.22		1466	16.5693	37.0158	0.000137	35.9901	0.004	-1.217		1464	16.6282	37.0074	0.000138	35.9903	0.004	-1.214		1462	21.563
1472	15.0648	37.0185	0.00013	35.9894	0.0039	-1.229		1472	17.4677	37.0074	0.000132	35.9877	0.004	-1.216		1470	16.755	37.0191	0.000132	35.9887	0.004	-1.222		1470	16.4859	37.016	0.000134	35.9903	0.004	-1.22		1468	16.5699	37.0154	0.000136	35.99	0.004	-1.218		1466	16.6279	37.0077	0.000137	35.9908	0.004	-1.215		1464	21.5485
1474	15.0669	37.0189	0.00013	35.9896	0.004	-1.229		1474	17.4651	37.0075	0.000132	35.9882	0.0039	-1.216		1472	16.7487	37.0196	0.000131	35.9888	0.0039	-1.222		1472	16.4853	37.0166	0.000134	35.9896	0.004	-1.219		1470	16.5706	37.0161	0.000135	35.99	0.004	-1.217		1468	16.6287	37.0074	0.000137	35.9902	0.004	-1.215		1466	21.5347
1476	15.0683	37.0187	0.000128	35.9898	0.004	-1.229		1476	17.464	37.0082	0.000132	35.9888	0.0039	-1.217		1474	16.7421	37.0191	0.000131	35.9885	0.0039	-1.222		1474	16.4841	37.0165	0.000135	35.9894	0.004	-1.22		1472	16.5702	37.0164	0.000136	35.9903	0.004	-1.217		1470	16.6288	37.0074	0.000138	35.9906	0.004	-1.214		1468	21.522
1478	15.0677	37.0193	0.000128	35.9897	0.004	-1.228		1478	17.464	37.0081	0.000132	35.9889	0.0039	-1.216		1476	16.7441	37.0196	0.000132	35.9891	0.0038	-1.222		1476	16.4831	37.0168	0.000133	35.99	0.004	-1.222		1474	16.5699	37.0164	0.000136	35.9904	0.004	-1.218		1472	16.629	37.0074	0.000137	35.9902	0.004	-1.214		1470	21.5169
1480	15.067	37.0189	0.000129	35.9897	0.0039	-1.228		1480	17.463	37.0076	0.000131	35.9884	0.0039	-1.216		1478	16.7497	37.0192	0.000133	35.9883	0.0039	-1.223		1478	16.4829	37.0168	0.000133	35.9905	0.004	-1.22		1476	16.5684	37.0161	0.000136	35.9895	0.004	-1.218		1474	16.6287	37.0072	0.000137	35.9904	0.004	-1.214		1472	21.5173
1482	15.0673	37.0192	0.000128	35.9894	0.0039	-1.229		1482	17.4653	37.0079	0.000132	35.9887	0.0039	-1.216		1480	16.7474	37.0202	0.000133	35.9885	0.0039	-1.223		1480	16.4816	37.0162	0.000134	35.9899	0.004	-1.219		1478	16.5677	37.0166	0.000137	35.9904	0.004	-1.217		1476	16.6281	37.0078	0.000137	35.99	0.004	-1.214		1474	21.503
1484	15.069	37.0194	0.000129	35.9893	0.0039	-1.228		1484	17.4649	37.0068	0.000132	35.9884	0.0039	-1.216		1482	16.7368	37.0203	0.000134	35.9892	0.0039	-1.223		1482	16.4809	37.0163	0.000134	35.9895	0.0039	-1.219		1480	16.5664	37.0168	0.000136	35.9901	0.004	-1.217		1478	16.6282	37.0074	0.000136	35.9905	0.004	-1.215		1476	21.4815
1486	15.07	37.019	0.000129	35.9893	0.0039	-1.229		1486	17.4619	37.0068	0.000133	35.9885	0.0039	-1.216		1484	16.7249	37.0208	0.000132	35.989	0.004	-1.223		1484	16.4815	37.0162	0.000135	35.9898	0.0039	-1.221		1482	16.566	37.0163	0.000138	35.99	0.004	-1.217		1480	16.6298	37.0072	0.000136	35.9903	0.004	-1.214		1478	21.4609
1488	15.0707	37.019	0.00013	35.9898	0.004	-1.229		1488	17.4616	37.007	0.000132	35.9887	0.0039	-1.216		1486	16.7157	37.0203	0.000131	35.9883	0.0039	-1.223		1486	16.4816	37.0166	0.000134	35.9896	0.004	-1.22		1484	16.5656	37.0159	0.000136	35.9903	0.004	-1.218		1482	16.6303	37.007	0.000136	35.9909	0.004	-1.215		1480	21.4423
1490	15.0712	37.0192	0.00013	35.99	0.0039	-1.228		1490	17.4627	37.0067	0.000132	35.9884	0.0038	-1.216		1488	16.7112	37.0201	0.000132	35.9888	0.0039	-1.222		1488	16.4811	37.0171	0.000134	35.99	0.004	-1.22		1486	16.5649	37.0158	0.000135	35.9901	0.004	-1.217		1484	16.6299	37.0075	0.000137	35.99	0.004	-1.214		1482	21.4256
1492	15.0719	37.0194	0.000129	35.9901	0.0039	-1.229		1492	17.4617	37.0072	0.000132	35.9888	0.0039	-1.217		1490	16.708	37.0202	0.000132	35.9889	0.0039	-1.222		1490	16.4809	37.0178	0.000133	35.9904	0.004	-1.22		1488	16.5642	37.0164	0.000136	35.9896	0.004	-1.217		1486	16.6309	37.0075	0.000137	35.9905	0.004	-1.214		1484	21.4105
1494	15.0726	37.0196	0.000128	35.99	0.0039	-1.229		1494	17.4597	37.0074	0.000131	35.9883	0.0039	-1.217		1492	16.7066	37.0196	0.000133	35.9889	0.0039	-1.222		1492	16.4811	37.0174	0.000134	35.9894	0.004	-1.221		1490	16.5635	37.0164	0.000135	35.9903	0.004	-1.218		1488	16.6304	37.0078	0.000136	35.9907	0.004	-1.214		1486	21.3966
1496	15.0731	37.0194	0.000129	35.9898	0.004	-1.228		1496	17.4605	37.0071	0.000133	35.9881	0.0039	-1.215		1494	16.7038	37.0203	0.000132	35.9883	0.0039	-1.223		1494	16.4834	37.0168	0.000134	35.9899	0.004	-1.22		1492	16.5636	37.0159	0.000135	35.9912	0.004	-1.218		1490	16.6309	37.0075	0.000139	35.9903	0.004	-1.213		1488	21.3843
1498	15.0749	37.0191	0.00013	35.9893	0.0039	-1.229		1498	17.461	37.0074	0.000133	35.9877	0.0039	-1.216		1496	16.7017	37.0202	0.000131	35.9888	0.0039	-1.222		1496	16.483	37.0158	0.000135	35.9905	0.004	-1.219		1494	16.5639	37.0156	0.000136	35.9904	0.004	-1.217		1492	16.6305	37.008	0.000137	35.9902	0.004	-1.215		1490	21.3725
1500	15.0781	37.0194	0.00013	35.9897	0.0039	-1.228		1500	17.4614	37.0083	0.000132	35.9879	0.0039	-1.216		1498	16.7007	37.0198	0.000131	35.9882	0.0039	-1.222		1498	16.4831	37.0163	0.000135	35.9902	0.004	-1.22		1496	16.5623	37.0163	0.000135	35.9903	0.004	-1.218		1494	16.6299	37.0083	0.000137	35.9904	0.004	-1.215		1492	21.3608
1502	15.0798	37.0202	0.000129	35.9904	0.0039	-1.229		1502	17.4611	37.0078	0.000133	35.9878	0.0039	-1.216		1500	16.7016	37.0196	0.000131	35.9883	0.0039	-1.223		1500	16.4838	37.0175	0.000135	35.9886	0.0039	-1.219		1498	16.5629	37.0161	0.000136	35.9904	0.004	-1.217		1496	16.6295	37.0084	0.000137	35.9902	0.004	-1.214		1494	21.3487
1504	15.0808	37.0202	0.000129	35.9908	0.0039	-1.229		1504	17.4586	37.0076	0.000132	35.9879	0.0039	-1.215		1502	16.7019	37.0198	0.00013	35.9879	0.0039	-1.223		1502	16.4842	37.0169	0.000135	35.9894	0.004	-1.22		1500	16.5623	37.0157	0.000136	35.99	0.004	-1.217		1498	16.6309	37.0078	0.000136	35.9907	0.0039	-1.214		1496	21.3369
1506	15.0815	37.0203	0.000129	35.9905	0.0039	-1.228		1506	17.4575	37.0077	0.000133	35.9875	0.0039	-1.216		1504	16.6997	37.0205	0.000131	35.988	0.0039	-1.222		1504	16.4842	37.0159	0.000136	35.99	0.004	-1.22		1502	16.5626	37.0157	0.000135	35.9905	0.004	-1.218		1500	16.6303	37.0075	0.000138	35.9897	0.004	-1.214		1498	21.3267
1508	15.083	37.0202	0.000129	35.99	0.004	-1.229		1508	17.4586	37.0079	0.000132	35.9882	0.0039	-1.217		1506	16.6989	37.0208	0.000132	35.9881	0.0039	-1.223		1506	16.4834	37.0157	0.000135	35.9897	0.004	-1.22		1504	16.5631	37.0158	0.000135	35.9897	0.004	-1.218		1502	16.6307	37.0075	0.000138	35.9903	0.004	-1.214		1500	21.3184
1510	15.0845	37.0202	0.000129	35.9902	0.0039	-1.229		1510	17.4581	37.008	0.000132	35.9887	0.0039	-1.216		1508	16.6975	37.0201	0.00013	35.9885	0.0039	-1.221		1508	16.4823	37.0168	0.000135	35.9895	0.004	-1.22		1506	16.5642	37.0157	0.000135	35.9903	0.004	-1.217		1504	16.6309	37.0076	0.000137	35.9911	0.0039	-1.214		1502	21.3098
1512	15.0853	37.0205	0.000128	35.9908	0.0039	-1.229		1512	17.4551	37.0075	0.000131	35.9888	0.0039	-1.216		1510	16.6947	37.0201	0.000132	35.9874	0.0039	-1.222		1510	16.4817	37.0161	0.000133	35.9895	0.004	-1.22		1508	16.5648	37.0155	0.000137	35.9908	0.004	-1.217		1506	16.6309	37.0078	0.000136	35.9907	0.004	-1.215		1504	21.3009
1514	15.086	37.02	0.000129	35.9902	0.004	-1.228		1514	17.4514	37.0077	0.000133	35.9891	0.0039	-1.216		1512	16.6915	37.0209	0.000132	35.988	0.004	-1.223		1512	16.4824	37.0158	0.000134	35.9899	0.004	-1.221		1510	16.5659	37.016	0.000136	35.9904	0.004	-1.217		1508	16.6299	37.0077	0.000137	35.991	0.004	-1.214		1506	21.2925
1516	15.0872	37.0201	0.000129	35.9896	0.004	-1.228		1516	17.4503	37.0084	0.000132	35.9893	0.0039	-1.216		1514	16.6873	37.021	0.000133	35.9884	0.0039	-1.222		1514	16.483	37.0166	0.000134	35.9899	0.004	-1.22		1512	16.5666	37.0165	0.000137	35.99	0.004	-1.218		1510	16.6298	37.0084	0.000137	35.9901	0.004	-1.214		1508	21.2822
1518	15.088	37.0197	0.000128	35.9897	0.0039	-1.229		1518	17.4493	37.0077	0.000131	35.9884	0.0039	-1.216		1516	16.6842	37.0207	0.000133	35.9884	0.0039	-1.222		1516	16.484	37.0171	0.000134	35.9898	0.004	-1.22		1514	16.5652	37.0159	0.000137	35.9896	0.004	-1.218		1512	16.6294	37.0079	0.000137	35.9899	0.0039	-1.215		1510	21.2714
1520	15.0892	37.0202	0.000129	35.9898	0.0039	-1.228		1520	17.4489	37.0075	0.000131	35.988	0.0039	-1.216		1518	16.6806	37.0202	0.000132	35.9884	0.0039	-1.222		1518	16.4833	37.0166	0.000134	35.989	0.004	-1.22		1516	16.5657	37.0162	0.000137	35.99	0.004	-1.217		1514	16.6297	37.0079	0.000137	35.9904	0.004	-1.214		1512	21.2616
1522	15.0901	37.0205	0.000129	35.9902	0.0039	-1.228		1522	17.4477	37.008	0.000131	35.9882	0.0039	-1.216		1520	16.6795	37.0205	0.000132	35.9881	0.0039	-1.223		1520	16.4828	37.0162	0.000134	35.9903	0.004	-1.221		1518	16.5666	37.0164	0.000137	35.9901	0.004	-1.217		1516	16.6287	37.0093	0.000137	35.9911	0.004	-1.214		1514	21.2525
1524	15.0911	37.0199	0.00013	35.9897	0.0039	-1.228		1524	17.4471	37.008	0.000131	35.9886	0.0039	-1.217		1522	16.6795	37.0209	0.000132	35.9885	0.0039	-1.223		1522	16.4839	37.0171	0.000133	35.99	0.004	-1.22		1520	16.5657	37.0167	0.000137	35.9906	0.004	-1.217		1518	16.6284	37.0084	0.000138	35.9903	0.004	-1.215		1516	21.2447
1526	15.0909	37.0194	0.000129	35.9904	0.004	-1.23		1526	17.4486	37.0078	0.000131	35.9881	0.0039	-1.215		1524	16.6847	37.0209	0.000132	35.989	0.0039	-1.223		1524	16.4846	37.0182	0.000133	35.99	0.004	-1.22		1522	16.5658	37.0168	0.000137	35.9896	0.004	-1.217		1520	16.6282	37.0082	0.000138	35.9905	0.004	-1.214		1518	21.2352
1528	15.0919	37.0201	0.000128	35.9897	0.004	-1.229		1528	17.4475	37.008	0.00013	35.9889	0.0039	-1.217		1526	16.6878	37.0211	0.000132	35.9882	0.0039	-1.222		1526	16.4842	37.0167	0.000135	35.9895	0.004	-1.22		1524	16.5643	37.0166	0.000137	35.9902	0.004	-1.218		1522	16.629	37.0087	0.000137	35.9895	0.004	-1.215		1520	21.2265
1530	15.0931	37.0195	0.000128	35.9886	0.004	-1.228		1530	17.4475	37.0083	0.000131	35.9882	0.0039	-1.217		1528	16.6838	37.0208	0.000132	35.9884	0.0039	-1.222		1528	16.4844	37.0169	0.000135	35.9892	0.004	-1.22		1526	16.564	37.0164	0.000136	35.99	0.004	-1.218		1524	16.63	37.0082	0.000137	35.9902	0.004	-1.214		1522	21.2169
1532	15.0928	37.0191	0.000128	35.9888	0.004	-1.23		1532	17.4485	37.0074	0.000131	35.9884	0.0039	-1.216		1530	16.6747	37.0205	0.000132	35.9893	0.0039	-1.222		1530	16.4831	37.0174	0.000135	35.9898	0.004	-1.221		1528	16.564	37.0165	0.000135	35.9898	0.004	-1.217		1526	16.6299	37.0088	0.000138	35.9897	0.004	-1.214		1524	21.2073
1534	15.0923	37.0196	0.000128	35.9897	0.004	-1.229		1534	17.4485	37.008	0.00013	35.9885	0.0039	-1.216		1532	16.6649	37.0206	0.000132	35.9883	0.0039	-1.224		1532	16.4845	37.0164	0.000133	35.9898	0.004	-1.22		1530	16.5649	37.0172	0.000137	35.9897	0.004	-1.218		1528	16.6316	37.0091	0.000138	35.9898	0.004	-1.215		1526	21.1986
1536	15.093	37.0199	0.00013	35.9896	0.004	-1.227		1536	17.4457	37.008	0.000132	35.9881	0.0039	-1.217		1534	16.66	37.0204	0.000132	35.9893	0.0039	-1.221		1534	16.4853	37.0162	0.000134	35.9904	0.0041	-1.22		1532	16.5654	37.0173	0.000136	35.9909	0.0039	-1.218		1530	16.6318	37.0084	0.000138	35.9905	0.004	-1.214		1528	21.191
1538	15.0935	37.0202	0.000128	35.9901	0.0039	-1.229		1538	17.4447	37.0084	0.000132	35.9888	0.0039	-1.217		1536	16.6583	37.0206	0.000133	35.9885	0.0039	-1.222		1536	16.4846	37.0168	0.000134	35.9903	0.004	-1.22		1534	16.5645	37.017	0.000136	35.9901	0.004	-1.218		1532	16.632	37.0096	0.000137	35.9903	0.004	-1.215		1530	21.1838
1540	15.0939	37.0201	0.000128	35.9906	0.0039	-1.229		1540	17.4437	37.008	0.000133	35.9884	0.0039	-1.215		1538	16.6606	37.0205	0.000131	35.9882	0.0039	-1.222		1538	16.4832	37.0174	0.000134	35.9903	0.004	-1.22		1536	16.5644	37.0169	0.000135	35.99	0.004	-1.218		1534	16.6305	37.009	0.000137	35.9905	0.004	-1.214		1532	21.1751
1542	15.094	37.0203	0.000129	35.9898	0.0039	-1.228		1542	17.4421	37.0084	0.000133	35.9885	0.0039	-1.216		1540	16.6653	37.02	0.000132	35.9881	0.0039	-1.223		1540	16.4834	37.0165	0.000134	35.9897	0.004	-1.22		1538	16.5644	37.0171	0.000136	35.9904	0.004	-1.218		1536	16.6306	37.0087	0.000138	35.991	0.004	-1.214		1534	21.166
1544	15.0929	37.0198	0.00013	35.9894	0.0039	-1.228		1544	17.4398	37.0079	0.000132	35.9886	0.0039	-1.216		1542	16.6676	37.0199	0.000132	35.9888	0.0039	-1.223		1542	16.4832	37.017	0.000135	35.9898	0.0039	-1.221		1540	16.5652	37.017	0.000137	35.991	0.004	-1.217		1538	16.6293	37.0089	0.000137	35.9903	0.004	-1.214		1536	21.1527
1546	15.0928	37.0196	0.000129	35.9894	0.004	-1.229		1546	17.4386	37.0083	0.000132	35.9885	0.0039	-1.216		1544	16.6654	37.0203	0.000132	35.9888	0.004	-1.223		1544	16.4835	37.0172	0.000134	35.989	0.004	-1.222		1542	16.5644	37.0173	0.000136	35.9902	0.004	-1.217		1540	16.6306	37.0085	0.000136	35.9905	0.004	-1.214		1538	21.1378
1548	15.092	37.02	0.000129	35.9895	0.004	-1.229		1548	17.4396	37.008	0.000132	35.989	0.0039	-1.215		1546	16.6622	37.0202	0.000131	35.9888	0.0039	-1.222		1546	16.4834	37.0174	0.000133	35.9896	0.0039	-1.22		1544	16.5641	37.0173	0.000136	35.9899	0.004	-1.218		1542	16.631	37.0091	0.000138	35.9908	0.004	-1.214		1540	21.1243
1550	15.0926	37.0201	0.000128	35.9907	0.0039	-1.229		1550	17.4383	37.0084	0.000133	35.9888	0.0039	-1.217		1548	16.6612	37.02	0.000131	35.9876	0.0039	-1.223		1548	16.4827	37.017	0.000134	35.99	0.004	-1.22		1546	16.5646	37.017	0.000137	35.9898	0.004	-1.218		1544	16.632	37.0091	0.000138	35.9897	0.004	-1.214		1542	21.1134
1552	15.0945	37.0198	0.000128	35.9903	0.0039	-1.229		1552	17.4382	37.0082	0.000131	35.9887	0.0039	-1.216		1550	16.6603	37.0203	0.000132	35.9882	0.0039	-1.221		1550	16.4833	37.0168	0.000133	35.9905	0.004	-1.22		1548	16.5645	37.017	0.000137	35.99	0.004	-1.217		1546	16.6317	37.0091	0.000136	35.9903	0.004	-1.214		1544	21.1048
1554	15.0939	37.0198	0.000128	35.9896	0.004	-1.228		1554	17.4386	37.0087	0.000131	35.9884	0.0039	-1.216		1552	16.6582	37.0205	0.000131	35.9885	0.0039	-1.222		1552	16.4849	37.0182	0.000134	35.9882	0.0039	-1.22		1550	16.5654	37.0173	0.000137	35.9903	0.004	-1.217		1548	16.6316	37.0088	0.000137	35.9911	0.004	-1.215		1546	21.0969
1556	15.0933	37.0199	0.000128	35.9901	0.0039	-1.23		1556	17.4387	37.0086	0.000131	35.9881	0.0039	-1.216		1554	16.6561	37.0207	0.000131	35.988	0.0039	-1.223		1554	16.4861	37.0169	0.000134	35.9885	0.004	-1.219		1552	16.5651	37.0179	0.000136	35.9905	0.004	-1.218		1550	16.6318	37.0089	0.000137	35.991	0.004	-1.214		1548	21.0887
1558	15.0929	37.0195	0.000129	35.9902	0.0039	-1.228		1558	17.438	37.0086	0.000132	35.9883	0.0039	-1.216		1556	16.6542	37.0201	0.000132	35.9887	0.0039	-1.221		1556	16.4862	37.0165	0.000135	35.9897	0.0039	-1.22		1554	16.5657	37.017	0.000137	35.99	0.004	-1.218		1552	16.6316	37.0088	0.000137	35.99	0.004	-1.215		1550	21.0824
1560	15.0934	37.0194	0.000129	35.9893	0.0039	-1.228		1560	17.4381	37.0081	0.000132	35.9877	0.0039	-1.216		1558	16.652	37.0205	0.000133	35.9882	0.0039	-1.223		1558	16.4862	37.0158	0.000132	35.9892	0.004	-1.221		1556	16.5663	37.0168	0.000137	35.9895	0.004	-1.218		1554	16.6303	37.009	0.000137	35.9907	0.004	-1.215		1552	21.0764
1562	15.093	37.0199	0.000128	35.9897	0.004	-1.228		@6	9.9983	17.1						1560	16.6516	37.0204	0.000133	35.988	0.0039	-1.223		1560	16.4875	37.016	0.000132	35.9893	0.004	-1.221		1558	16.5653	37.0168	0.000137	35.9896	0.004	-1.217		1556	16.6303	37.0093	0.000136	35.9903	0.004	-1.214		1554	21.0699
@6	9.9983	17.1						1562	17.4402	37.008	0.000133	35.988	0.0039	-1.216		1562	16.6485	37.0203	0.000132	35.9893	0.0039	-1.223		1562	16.4885	37.0159	0.000133	35.9899	0.004	-1.219		1560	16.5648	37.0167	0.000137	35.99	0.0039	-1.218		1558	16.6306	37.009	0.000135	35.9911	0.004	-1.215		1556	21.0624
1564	15.0586	37.019	0.000128	35.9898	0.004	-1.23		1564	17.438	37.0084	0.000132	35.9882	0.0039	-1.216		@6	9.9983	17.1						@6	9.9983	17.1						@6	9.9983	17.1						1560	16.6303	37.008	0.000138	35.9907	0.004	-1.213		1558	21.0564
1566	14.1852	37.0185	0.000129	35.9896	0.004	-1.229		1566	17.0144	37.0078	0.000133	35.9881	0.0039	-1.215		1564	16.6425	37.0204	0.000132	35.9891	0.004	-1.223		1564	16.4863	37.016	0.000134	35.9901	0.004	-1.221		1562	16.5655	37.0174	0.000137	35.9902	0.004	-1.218		@6	9.9983	17.1						1560	21.0523
1568	11.2216	37.019	0.000129	35.99	0.004	-1.228		1568	14.4326	37.0086	0.000133	35.9884	0.0039	-1.215		1566	16.4103	37.0208	0.000131	35.9877	0.004	-1.222		1566	16.4555	37.0171	0.000134	35.9903	0.004	-1.22		1564	16.5589	37.0176	0.000136	35.991	0.004	-1.217		1562	16.6324	37.0089	0.000138	35.9906	0.004	-1.214		@6	9.9983
1570	7.32763	37.0201	0.000127	35.9895	0.004	-1.231		1570	10.128	37.0088	0.000133	35.9886	0.004	-1.215		1568	14.8495	37.021	0.000131	35.9891	0.0039	-1.223		1568	16.3463	37.0161	0.000135	35.9887	0.004	-1.219		1566	16.4212	37.0169	0.000137	35.9905	0.004	-1.217		1564	16.6191	37.0089	0.000138	35.9906	0.004	-1.213		1562	21.0472
1572	3.41055	37.0206	0.000123	35.9916	0.004	-1.234		1572	5.34905	37.0088	0.000131	35.9901	0.004	-1.215		1570	12.0494	37.0212	0.000132	35.9893	0.004	-1.224		1570	16.1902	37.0162	0.000137	35.9901	0.0039	-1.22		1568	16.0357	37.0173	0.000137	35.9903	0.004	-1.217		1566	16.5451	37.0088	0.000139	35.9904	0.004	-1.213		1564	21.0408
1574	-0.247261	37.0207	0.00012	35.993	0.004	-1.232		1574	0.745398	37.01	0.000128	35.9908	0.004	-1.216		1572	8.92958	37.0217	0.00013	35.99	0.004	-1.226		1572	16.022	37.0166	0.000133	35.99	0.004	-1.22		1570	15.5417	37.0174	0.000136	35.9906	0.004	-1.216		1568	16.4173	37.009	0.000139	35.9908	0.004	-1.213		1566	21.0028
1576	-3.53417	37.0213	0.000116	35.9929	0.004	-1.231		1576	-3.38325	37.0099	0.000124	35.9922	0.004	-1.217		1574	5.89006	37.0231	0.000127	35.9904	0.004	-1.227		1574	15.8542	37.0169	0.000133	35.9894	0.004	-1.22		1572	15.0323	37.0171	0.000136	35.9911	0.004	-1.217		1570	16.2827	37.0095	0.000138	35.9904	0.004	-1.214		1568	20.8744
1578	-6.38544	37.0228	0.000113	35.992	0.004	-1.232		1578	-6.93891	37.0105	0.000118	35.9915	0.004	-1.218		1576	3.07692	37.0229	0.000124	35.9902	0.004	-1.228		1576	15.696	37.0164	0.000132	35.9899	0.004	-1.221		1574	14.5482	37.0174	0.000136	35.9906	0.004	-1.219		1572	16.1538	37.0094	0.000137	35.9905	0.004	-1.215		1570	20.7283
1580	-8.80272	37.0231	0.000108	35.992	0.004	-1.233		1580	-9.9103	37.0112	0.000112	35.9921	0.0041	-1.222		1578	0.544369	37.0234	0.00012	35.9915	0.004	-1.229		1578	15.5518	37.0167	0.000131	35.9909	0.0041	-1.221		1576	14.1088	37.0172	0.000133	35.9906	0.004	-1.22		1574	16.0368	37.009	0.000137	35.9907	0.004	-1.215		1572	20.5892
1582	-10.6918	37.0226	0.000104	35.9921	0.0041	-1.236		1582	-12.2438	37.0115	0.000104	35.991	0.0041	-1.223		1580	-1.69984	37.0228	0.000116	35.9921	0.004	-1.231		1580	15.4228	37.0159	0.000131	35.9906	0.004	-1.221		1578	13.7175	37.0169	0.000133	35.9916	0.004	-1.218		1576	15.9351	37.0096	0.000136	35.991	0.004	-1.215		1574	20.4902
1584	-11.2676	37.0232	9.9e-05	35.9917	0.0041	-1.237		1584	-12.7174	37.0117	9.8e-05	35.9911	0.004	-1.225		1582	-3.60982	37.0235	0.000112	35.992	0.004	-1.233		1582	15.3218	37.0162	0.000131	35.9896	0.004	-1.222		1580	13.3763	37.0176	0.000133	35.9908	0.004	-1.218		1578	15.8473	37.0093	0.000136	35.9905	0.004	-1.215		1576	20.3495
1586	-9.98692	37.0228	9.4e-05	35.9922	0.004	-1.237		1586	-10.7856	37.0115	9.3e-05	35.9914	0.0041	-1.226		1584	-4.42609	37.0235	0.000107	35.9908	0.0041	-1.234		1584	15.2972	37.0165	0.000131	35.9907	0.004	-1.223		1582	13.1328	37.018	0.000132	35.9905	0.004	-1.22		1580	15.773	37.0096	0.000136	35.9913	0.004	-1.215		1578	20.2117
1588	-7.49948	37.0223	9.2e-05	35.9918	0.004	-1.235		1588	-7.70882	37.0104	9.1e-05	35.9915	0.004	-1.223		1586	-3.44348	37.0242	0.000104	35.9911	0.004	-1.234		1586	15.3691	37.0168	0.000131	35.9898	0.0039	-1.223		1584	13.1637	37.0177	0.00013	35.9904	0.004	-1.22		1582	15.7411	37.0085	0.000136	35.9899	0.004	-1.216		1580	20.1031
1590	-4.51811	37.0223	9.4e-05	35.9922	0.0041	-1.234		1590	-4.24287	37.0107	9.2e-05	35.9911	0.004	-1.221		1588	-1.56368	37.0244	0.000103	35.9916	0.004	-1.232		1588	15.4802	37.0163	0.000133	35.9913	0.004	-1.222		1586	13.4104	37.0175	0.00013	35.9902	0.004	-1.22		1584	15.7842	37.0089	0.000134	35.99	0.004	-1.216		1582	19.9439
1592	-1.37314	37.0215	9.3e-05	35.993	0.0041	-1.232		1592	-0.766605	37.0112	9.3e-05	35.991	0.004	-1.221		1590	0.606557	37.0229	0.000104	35.9915	0.004	-1.23		1590	15.5986	37.0157	0.000133	35.9906	0.004	-1.221		1588	13.7355	37.0176	0.000131	35.9906	0.004	-1.219		1586	15.8646	37.0084	0.000135	35.991	0.0041	-1.216		1584	19.8268
1594	1.71537	37.0213	9.8e-05	35.993	0.004	-1.231		1594	2.5881	37.0102	9.6e-05	35.9923	0.004	-1.219		1592	2.8572	37.0231	0.000107	35.9908	0.004	-1.229		1592	15.7134	37.0158	0.000133	35.99	0.004	-1.222		1590	14.0734	37.0179	0.000131	35.991	0.004	-1.219		1588	15.9524	37.0089	0.000134	35.9901	0.004	-1.215		1586	19.7728
1596	4.66604	37.0214	0.000101	35.9918	0.004	-1.229		1596	5.75009	37.0103	9.9e-05	35.9911	0.0039	-1.217		1594	5.06579	37.0233	0.000107	35.9904	0.004	-1.229		1594	15.8205	37.0174	0.000132	35.9903	0.004	-1.221		1592	14.3953	37.0174	0.000131	35.9905	0.004	-1.218		1590	16.0361	37.0091	0.000136	35.9904	0.004	-1.215		1588	19.7539
1598	7.45148	37.0212	0.000103	35.9905	0.004	-1.229		1598	8.65387	37.0099	0.000103	35.9898	0.004	-1.217		1596	7.14533	37.0234	0.000109	35.9898	0.0039	-1.228		1596	15.9175	37.0162	0.000133	35.9898	0.004	-1.22		1594	14.6895	37.0171	0.000131	35.9906	0.004	-1.218		1592	16.1158	37.0098	0.000136	35.9913	0.004	-1.215		1590	19.7306
1600	9.98852	37.0211	0.000107	35.9914	0.004	-1.229		1600	11.243	37.0092	0.000105	35.9893	0.0039	-1.217		1598	9.04034	37.0227	0.00011	35.9898	0.0039	-1.226		1598	16.0021	37.0164	0.000134	35.9902	0.004	-1.221		1596	14.9537	37.0177	0.000132	35.9906	0.004	-1.218		1594	16.1852	37.0089	0.000137	35.9912	0.004	-1.215		1592	19.6954
1602	12.2182	37.0209	0.000109	35.9902	0.0039	-1.228		1602	13.4819	37.0087	0.000108	35.9894	0.0039	-1.217		1600	10.7153	37.0233	0.000112	35.9899	0.0039	-1.228		1600	16.0763	37.0157	0.000134	35.9902	0.004	-1.221		1598	15.1836	37.0177	0.000132	35.9898	0.004	-1.219		1596	16.2478	37.0086	0.000137	35.9901	0.004	-1.214		1594	19.6534
1604	14.1125	37.0206	0.000112	35.9897	0.004	-1.229		1604	15.3612	37.0091	0.000111	35.989	0.0039	-1.217		1602	12.1509	37.022	0.000115	35.9897	0.004	-1.227		1602	16.1401	37.0154	0.000134	35.9904	0.004	-1.22		1600	15.3826	37.0179	0.000132	35.9897	0.004	-1.219		1598	16.3003	37.008	0.000136	35.9905	0.004	-1.214		1596	19.6079
1606	15.6156	37.0207	0.000114	35.9909	0.0039	-1.229		1606	16.8836	37.008	0.000112	35.9887	0.0039	-1.217		1604	13.3478	37.0218	0.000116	35.9897	0.0039	-1.227		1604	16.1929	37.0151	0.000133	35.9898	0.004	-1.22		1602	15.5531	37.0174	0.000133	35.99	0.004	-1.217		1600	16.3481	37.0082	0.000136	35.99	0.004	-1.215		1598	19.5557
1608	16.7577	37.0207	0.000117	35.9898	0.0039	-1.228		1608	18.0705	37.008	0.000116	35.988	0.0039	-1.217		1606	14.316	37.0226	0.000117	35.9889	0.004	-1.226		1606	16.2371	37.0164	0.000133	35.9899	0.004	-1.221		1604	15.6985	37.0173	0.000133	35.9902	0.004	-1.218		1602	16.3868	37.009	0.000137	35.9899	0.004	-1.214		1600	19.4975
1610	17.5901	37.021	0.000119	35.9897	0.0039	-1.228		1610	18.9596	37.0085	0.000119	35.9884	0.0039	-1.216		1608	15.0778	37.0231	0.000121	35.9888	0.0039	-1.226		1608	16.2736	37.0168	0.000133	35.9893	0.004	-1.22		1606	15.8197	37.0172	0.000134	35.9901	0.004	-1.218		1604	16.4202	37.0089	0.000135	35.9898	0.004	-1.214		1602	19.432
1612	18.1611	37.0203	0.00012	35.989	0.0039	-1.229		1612	19.5926	37.0081	0.00012	35.9879	0.0039	-1.217		1610	15.6671	37.0229	0.000122	35.9892	0.004	-1.225		1610	16.3039	37.0162	0.000133	35.9904	0.004	-1.221		1608	15.9218	37.0171	0.000134	35.9902	0.004	-1.217		1606	16.4469	37.0095	0.000137	35.9904	0.004	-1.215		1604	19.3597
1614	18.5175	37.0207	0.000123	35.9892	0.004	-1.228		1614	20.0135	37.0074	0.000124	35.9878	0.0039	-1.217		1612	16.1055	37.0219	0.000123	35.9892	0.004	-1.226		1612	16.3307	37.0156	0.000134	35.9905	0.004	-1.221		1610	16.0069	37.017	0.000134	35.9903	0.004	-1.218		1608	16.4708	37.0093	0.000136	35.9905	0.004	-1.215		1606	19.2814
1616	18.6984	37.0205	0.000126	35.9892	0.004	-1.228		1616	20.2587	37.0075	0.000126	35.9883	0.0039	-1.218		1614	16.4198	37.0224	0.000124	35.9887	0.0039	-1.226		1614	16.352	37.0162	0.000133	35.9903	0.004	-1.22		1612	16.078	37.0173	0.000135	35.9902	0.0039	-1.219		1610	16.4881	37.0089	0.000136	35.9907	0.004	-1.215		1608	19.199
1618	18.7383	37.0204	0.000129	35.9894	0.0039	-1.228		1618	20.3654	37.008	0.000128	35.988	0.0039	-1.217		1616	16.634	37.022	0.000126	35.9881	0.0039	-1.226		1616	16.3705	37.016	0.000134	35.9912	0.004	-1.22		1614	16.1366	37.0175	0.000133	35.99	0.004	-1.218		1612	16.5056	37.0092	0.000136	35.9906	0.004	-1.214		1610	19.1139
1620	18.6719	37.0196	0.00013	35.989	0.0039	-1.229		1620	20.3723	37.0086	0.000129	35.9883	0.0039	-1.217		1618	16.7612	37.0221	0.000127	35.9889	0.0039	-1.225		1618	16.3851	37.0164	0.000131	35.9898	0.004	-1.221		1616	16.1876	37.017	0.000134	35.9898	0.0039	-1.218		1614	16.5179	37.0092	0.000137	35.9913	0.0039	-1.213		1612	19.026
1622	18.521	37.0198	0.000131	35.9892	0.0039	-1.229		1622	20.3017	37.0087	0.000131	35.9878	0.0039	-1.216		1620	16.8206	37.022	0.000127	35.9879	0.0039	-1.225		1620	16.3967	37.0156	0.000133	35.9894	0.004	-1.222		1618	16.2307	37.0163	0.000135	35.99	0.004	-1.218		1616	16.5286	37.0096	0.000138	35.9913	0.004	-1.214		1614	18.9367
1624	18.3227	37.0201	0.000131	35.989	0.0039	-1.229		1624	20.1762	37.0083	0.000132	35.9875	0.0039	-1.216		1622	16.8415	37.0218	0.000129	35.9882	0.0039	-1.225		1622	16.4056	37.0155	0.000133	35.9906	0.004	-1.22		1620	16.2666	37.0168	0.000135	35.9903	0.004	-1.219		1618	16.5359	37.009	0.000136	35.9901	0.004	-1.215		1616	18.8495
1626	18.0992	37.0199	0.00013	35.9897	0.0039	-1.229		1626	20.0178	37.0078	0.000133	35.988	0.0039	-1.216		1624	16.8283	37.0222	0.000131	35.9876	0.0039	-1.226		1624	16.4129	37.0163	0.000135	35.9898	0.004	-1.22		1622	16.2962	37.0168	0.000134	35.9903	0.004	-1.217		1620	16.5429	37.0095	0.000135	35.9911	0.004	-1.214		1618	18.7637
1628	17.8542	37.0205	0.000132	35.9893	0.0039	-1.228		1628	19.84	37.0076	0.000133	35.9886	0.0038	-1.218		1626	16.7893	37.0221	0.00013	35.988	0.0039	-1.225		1626	16.4202	37.0162	0.000135	35.9895	0.004	-1.22		1624	16.3212	37.0168	0.000135	35.9905	0.004	-1.218		1622	16.5486	37.0099	0.000136	35.9908	0.004	-1.215		1620	18.6797
1630	17.5865	37.0201	0.000131	35.9889	0.004	-1.228		1630	19.6553	37.0078	0.000133	35.9882	0.0039	-1.217		1628	16.7421	37.0218	0.00013	35.9884	0.0039	-1.223		1628	16.4272	37.0165	0.000136	35.9899	0.004	-1.221		1626	16.3449	37.0174	0.000135	35.99	0.0039	-1.218		1624	16.5532	37.0095	0.000136	35.9906	0.0041	-1.214		1622	18.597
1632	17.3186	37.0204	0.000133	35.9895	0.004	-1.228		1632	19.4676	37.0085	0.000133	35.9887	0.0039	-1.216		1630	16.6898	37.0217	0.000132	35.9881	0.0039	-1.224		1630	16.4334	37.0161	0.000134	35.9897	0.0039	-1.221		1628	16.3645	37.0168	0.000135	35.9905	0.004	-1.218		1626	16.5578	37.0097	0.000137	35.9908	0.004	-1.214		1624	18.5185
1634	17.0797	37.0205	0.000133	35.9897	0.004	-1.228		1634	19.2798	37.008	0.000134	35.9879	0.0039	-1.218		1632	16.6312	37.0222	0.000132	35.9883	0.0039	-1.224		1632	16.4379	37.0165	0.000133	35.9898	0.004	-1.221		1630	16.3826	37.017	0.000135	35.9909	0.004	-1.218		1628	16.5607	37.0099	0.000136	35.9906	0.004	-1.214		1626	18.4399
1636	16.8634	37.0207	0.000132	35.9898	0.004	-1.23		1636	19.1008	37.0082	0.000134	35.9879	0.0039	-1.217		1634	16.5705	37.0217	0.000132	35.9889	0.0039	-1.223		1634	16.4437	37.0168	0.000134	35.9889	0.004	-1.22		1632	16.3983	37.0174	0.000136	35.991	0.004	-1.218		1630	16.5635	37.0096	0.000138	35.9904	0.004	-1.214		1628	18.3638
1638	16.6599	37.021	0.000132	35.9894	0.0039	-1.228		1638	18.9342	37.0084	0.000135	35.9882	0.0039	-1.217		1636	16.5111	37.0214	0.000133	35.9885	0.0039	-1.224		1636	16.4469	37.0166	0.000134	35.9905	0.004	-1.221		1634	16.4123	37.0171	0.000137	35.9901	0.004	-1.218		1632	16.5642	37.0098	0.000136	35.9902	0.004	-1.215		1630	18.2934
1640	16.4796	37.0204	0.000131	35.9898	0.0039	-1.228		1640	18.7805	37.0083	0.000135	35.9886	0.0039	-1.217		1638	16.4559	37.021	0.000132	35.988	0.0039	-1.224		1638	16.4492	37.0164	0.000133	35.9901	0.004	-1.222		1636	16.4255	37.0169	0.000136	35.9909	0.004	-1.218		1634	16.5675	37.0096	0.000137	35.9907	0.004	-1.215		1632	18.2286
1642	16.3186	37.0202	0.000131	35.9899	0.0039	-1.228		1642	18.6408	37.0078	0.000136	35.9885	0.0039	-1.217		1640	16.4074	37.0212	0.000131	35.9884	0.004	-1.224		1640	16.4538	37.0166	0.000133	35.9902	0.004	-1.221		1638	16.4378	37.0168	0.000136	35.9901	0.004	-1.218		1636	16.5702	37.0092	0.000136	35.9904	0.0041	-1.215		1634	18.1683
1644	16.1734	37.0203	0.000131	35.9889	0.0039	-1.228		1644	18.5131	37.0086	0.000136	35.9881	0.0039	-1.217		1642	16.366	37.0218	0.000132	35.989	0.004	-1.223		1642	16.4572	37.0166	0.000134	35.9901	0.004	-1.22		1640	16.4475	37.0174	0.000136	35.9908	0.004	-1.217		1638	16.5737	37.0094	0.000137	35.9904	0.004	-1.214		1636	18.1113
1646	16.0391	37.0199	0.000131	35.9896	0.0039	-1.229		1646	18.3945	37.0085	0.000134	35.9895	0.0039	-1.217		1644	16.3268	37.0208	0.000132	35.989	0.0039	-1.224		1644	16.4606	37.0172	0.000134	35.9894	0.004	-1.221		1642	16.4565	37.0177	0.000136	35.9899	0.004	-1.217		1640	16.5756	37.0088	0.000137	35.9904	0.004	-1.214		1638	18.059
1648	15.9224	37.0198	0.000131	35.9895	0.0039	-1.229		1648	18.2908	37.0085	0.000134	35.9896	0.0039	-1.216		1646	16.2904	37.0209	0.000132	35.9889	0.0039	-1.224		1646	16.4629	37.0172	0.000135	35.9894	0.004	-1.22		1644	16.4649	37.017	0.000135	35.9903	0.004	-1.219		1642	16.5795	37.0087	0.000137	35.9906	0.004	-1.215		1640	18.0094
1650	15.8221	37.0201	0.000131	35.9891	0.0039	-1.228		1650	18.1973	37.0087	0.000133	35.9886	0.0039	-1.217		1648	16.2587	37.0217	0.000133	35.9886	0.0039	-1.223		1648	16.4644	37.0164	0.000134	35.9901	0.004	-1.221		1646	16.4717	37.0172	0.000135	35.9907	0.004	-1.218		1644	16.58	37.0097	0.000139	35.99	0.004	-1.213		1642	17.9637
1652	15.7369	37.0204	0.000131	35.9894	0.004	-1.229		1652	18.1141	37.0086	0.000134	35.9882	0.0039	-1.217		1650	16.2317	37.0215	0.000132	35.9891	0.0039	-1.224		1650	16.4662	37.0161	0.000134	35.9901	0.004	-1.221		1648	16.4772	37.0173	0.000135	35.99	0.004	-1.218		1646	16.583	37.0086	0.000137	35.9905	0.004	-1.214		1644	17.9201
1654	15.6699	37.02	0.00013	35.9898	0.004	-1.229		1654	18.0423	37.0084	0.000134	35.9889	0.0039	-1.217		1652	16.2121	37.0225	0.000133	35.9893	0.0039	-1.223		1652	16.4671	37.0163	0.000133	35.9895	0.0039	-1.22		1650	16.4823	37.0171	0.000136	35.9907	0.004	-1.218		1648	16.5822	37.0093	0.000136	35.9909	0.004	-1.215		1646	17.8779
1656	15.6396	37.02	0.00013	35.9896	0.004	-1.227		1656	17.9783	37.0079	0.000134	35.9885	0.0039	-1.217		1654	16.194	37.0228	0.000133	35.9886	0.0039	-1.223		1654	16.4689	37.0167	0.000134	35.9902	0.0039	-1.22		1652	16.4888	37.0173	0.000135	35.991	0.004	-1.219		1650	16.5848	37.0092	0.000137	35.9906	0.004	-1.215		1648	17.8375
1658	15.6065	37.02	0.00013	35.9896	0.0039	-1.228		1658	17.9246	37.0085	0.000133	35.9885	0.0039	-1.217		1656	16.1773	37.023	0.000133	35.988	0.004	-1.222		1656	16.47	37.0162	0.000134	35.99	0.004	-1.221		1654	16.4949	37.0177	0.000136	35.9901	0.004	-1.218		1652	16.5854	37.0094	0.000137	35.9898	0.004	-1.214		1650	17.8001
1660	15.5635	37.02	0.000131	35.9891	0.0039	-1.229		1660	17.8786	37.0082	0.000132	35.9895	0.0039	-1.217		1658	16.1642	37.0222	0.000133	35.9886	0.004	-1.223		1658	16.4716	37.0157	0.000134	35.9896	0.0039	-1.221		1656	16.5005	37.0172	0.000135	35.9902	0.004	-1.218		1654	16.5863	37.0087	0.000136	35.9899	0.004	-1.214		1652	17.7643
1662	15.5135	37.0194	0.000131	35.9889	0.004	-1.229		1662	17.8351	37.0077	0.000134	35.9884	0.0039	-1.217		1660	16.155	37.0223	0.000132	35.9884	0.004	-1.223		1660	16.474	37.016	0.000133	35.9892	0.004	-1.221		1658	16.5052	37.0183	0.000137	35.9901	0.004	-1.218		1656	16.5869	37.009	0.000137	35.99	0.004	-1.214		1654	17.7313
1664	15.4567	37.0197	0.00013	35.9894	0.0039	-1.229		1664	17.7944	37.0068	0.000134	35.9887	0.0039	-1.216		1662	16.146	37.0226	0.000132	35.988	0.0039	-1.223		1662	16.4747	37.0167	0.000132	35.9896	0.004	-1.221		1660	16.5102	37.0173	0.000136	35.9899	0.004	-1.219		1658	16.5893	37.0093	0.000135	35.991	0.004	-1.215		1656	17.6991
1666	15.4068	37.0197	0.000129	35.9895	0.004	-1.229		1666	17.7576	37.0079	0.000134	35.9882	0.0039	-1.217		1664	16.1339	37.0223	0.000133	35.9881	0.0039	-1.223		1664	16.4756	37.0175	0.000134	35.9893	0.004	-1.22		1662	16.5141	37.0174	0.000136	35.9902	0.004	-1.218		1660	16.5903	37.0093	0.000136	35.9906	0.0041	-1.214		1658	17.6699
1668	15.3682	37.02	0.000129	35.9903	0.0039	-1.229		1668	17.7295	37.0083	0.000134	35.9889	0.0039	-1.217		1666	16.124	37.0223	0.000132	35.9889	0.0039	-1.223		1666	16.4769	37.0166	0.000134	35.9895	0.004	-1.221		1664	16.5176	37.0173	0.000136	35.9902	0.004	-1.217		1662	16.5925	37.0093	0.000137	35.9908	0.004	-1.214		1660	17.6442
1670	15.3503	37.0196	0.000129	35.9896	0.0039	-1.228		1670	17.7044	37.0085	0.000133	35.9887	0.0039	-1.216		1668	16.1167	37.0224	0.000132	35.9892	0.0039	-1.223		1668	16.478	37.0169	0.000134	35.9894	0.004	-1.221		1666	16.5205	37.0177	0.000138	35.9901	0.004	-1.218		1664	16.5923	37.0083	0.000137	35.9907	0.0041	-1.215		1662	17.6189
1672	15.3406	37.0191	0.00013	35.9896	0.0039	-1.228		1672	17.679	37.0085	0.000132	35.988	0.0039	-1.217		1670	16.1127	37.0219	0.000133	35.9892	0.0039	-1.224		1670	16.4791	37.0172	0.000132	35.9897	0.004	-1.221		1668	16.5252	37.0175	0.000137	35.9906	0.004	-1.219		1666	16.594	37.0082	0.000138	35.9906	0.0041	-1.215		1664	17.5953
1674	15.3186	37.0194	0.00013	35.9894	0.004	-1.228		1674	17.6541	37.0085	0.000131	35.9891	0.0039	-1.217		1672	16.1086	37.0222	0.000132	35.9884	0.004	-1.223		1672	16.4791	37.0168	0.000134	35.99	0.004	-1.221		1670	16.5295	37.0173	0.000136	35.99	0.004	-1.217		1668	16.5937	37.0088	0.000137	35.9903	0.004	-1.214		1666	17.572
1676	15.2935	37.0192	0.000129	35.9905	0.0039	-1.228		1676	17.6358	37.0082	0.000133	35.9886	0.0039	-1.217		1674	16.1049	37.0223	0.000132	35.9892	0.0039	-1.223		1674	16.4778	37.0167	0.000134	35.99	0.004	-1.22		1672	16.5323	37.0174	0.000136	35.99	0.004	-1.218		1670	16.5955	37.0086	0.000137	35.9898	0.004	-1.215		1668	17.549
1678	15.2708	37.0196	0.000129	35.9899	0.0039	-1.229		1678	17.621	37.0084	0.000132	35.9884	0.0039	-1.217		1676	16.1009	37.0225	0.000132	35.9889	0.004	-1.223		1676	16.4784	37.0167	0.000135	35.9897	0.004	-1.221		1674	16.5336	37.0173	0.000134	35.9904	0.004	-1.219		1672	16.5962	37.0087	0.000136	35.9903	0.004	-1.214		1670	17.5273
1680	15.2487	37.0198	0.00013	35.9895	0.0039	-1.228		1680	17.6081	37.0091	0.000133	35.989	0.0039	-1.217		1678	16.0974	37.0231	0.000132	35.9887	0.0039	-1.222		1678	16.4802	37.0175	0.000135	35.9888	0.004	-1.221		1676	16.535	37.0172	0.000136	35.9905	0.004	-1.218		1674	16.5975	37.0089	0.000137	35.9909	0.004	-1.214		1672	17.5055
1682	15.2289	37.0196	0.00013	35.9891	0.0039	-1.228		1682	17.5987	37.0082	0.000132	35.9892	0.0039	-1.218		1680	16.0965	37.0227	0.000131	35.9889	0.0039	-1.224		1680	16.4821	37.0176	0.000134	35.9894	0.004	-1.221		1678	16.5374	37.0172	0.000137	35.9909	0.004	-1.217		1676	16.5983	37.0094	0.000136	35.991	0.004	-1.214		1674	17.4849
1684	15.2137	37.0193	0.00013	35.989	0.0039	-1.229		1684	17.5856	37.0082	0.000132	35.989	0.0039	-1.217		1682	16.0946	37.0226	0.000131	35.989	0.0039	-1.224		1682	16.4821	37.0174	0.000134	35.9893	0.0039	-1.22		1680	16.5383	37.0168	0.000137	35.9907	0.0039	-1.219		1678	16.5985	37.0093	0.000136	35.9902	0.004	-1.215		1676	17.4666
1686	15.2044	37.0189	0.000128	35.9895	0.0039	-1.228		1686	17.5727	37.0077	0.000132	35.9881	0.0039	-1.217		1684	16.0905	37.0223	0.000131	35.9884	0.0039	-1.222		1684	16.4814	37.0171	0.000133	35.9895	0.0039	-1.22		1682	16.5397	37.0171	0.000137	35.991	0.004	-1.218		1680	16.5984	37.0097	0.000136	35.9904	0.004	-1.214		1678	17.4496
1688	15.1987	37.0188	0.000129	35.9896	0.004	-1.228		1688	17.5617	37.008	0.000133	35.9883	0.0039	-1.216		1686	16.0853	37.0228	0.000132	35.9885	0.0039	-1.223		1686	16.4809	37.017	0.000134	35.99	0.004	-1.221		1684	16.5414	37.017	0.000136	35.991	0.004	-1.218		1682	16.599	37.009	0.000138	35.991	0.0041	-1.214		1680	17.4316
1690	15.1918	37.0187	0.000128	35.9892	0.0039	-1.228		1690	17.5504	37.0078	0.000133	35.9887	0.0039	-1.217		1688	16.0823	37.0222	0.000132	35.9883	0.004	-1.223		1688	16.4825	37.0163	0.000133	35.9899	0.004	-1.221		1686	16.5427	37.0171	0.000136	35.9902	0.004	-1.218		1684	16.6004	37.009	0.000137	35.9911	0.004	-1.215		1682	17.4133
1692	15.1855	37.0192	0.000129	35.9898	0.0039	-1.229		1692	17.5426	37.008	0.000132	35.9891	0.0039	-1.217		1690	16.0834	37.0226	0.000131	35.988	0.0039	-1.223		1690	16.4832	37.0165	0.000133	35.9896	0.004	-1.221		1688	16.5433	37.0177	0.000135	35.9897	0.004	-1.219		1686	16.5997	37.0086	0.000138	35.9905	0.004	-1.214		1684	17.3976
1694	15.1814	37.0194	0.00013	35.9893	0.0039	-1.228		1694	17.5335	37.0083	0.000131	35.9887	0.0039	-1.218		1692	16.0826	37.0227	0.00013	35.9885	0.0039	-1.222		1692	16.4822	37.0164	0.000133	35.9896	0.004	-1.22		1690	16.543	37.0177	0.000136	35.9902	0.004	-1.217		1688	16.6011	37.0091	0.000138	35.9913	0.004	-1.214		1686	17.3845
1696	15.1788	37.0193	0.000129	35.9888	0.0039	-1.229		1696	17.527	37.0083	0.00013	35.9883	0.0039	-1.218		1694	16.0816	37.0222	0.000131	35.9882	0.0039	-1.223		1694	16.4824	37.0171	0.000134	35.9895	0.004	-1.22		1692	16.5435	37.0174	0.000136	35.99	0.004	-1.218		1690	16.6013	37.0096	0.000138	35.9913	0.004	-1.215		1688	17.3731
1698	15.2542	37.0194	0.000129	35.9894	0.0039	-1.228		1698	17.5214	37.0082	0.000131	35.9884	0.0039	-1.218		1696	16.0822	37.0216	0.000131	35.9881	0.0039	-1.222		1696	16.4818	37.0178	0.000134	35.9898	0.0039	-1.221		1694	16.5446	37.0175	0.000137	35.9901	0.004	-1.218		1692	16.6024	37.0096	0.000138	35.9905	0.004	-1.214		1690	17.3629
1700	15.3907	37.0201	0.000129	35.9894	0.0039	-1.228		1700	17.5165	37.0083	0.000133	35.9877	0.0039	-1.216		1698	16.081	37.0224	0.00013	35.988	0.0039	-1.223		1698	16.4813	37.0175	0.000135	35.9891	0.004	-1.22		1696	16.5439	37.017	0.000136	35.9911	0.004	-1.218		1694	16.6026	37.01	0.000138	35.9909	0.004	-1.215		1692	17.3517
1702	15.4295	37.0193	0.00013	35.9897	0.004	-1.228		1702	17.5151	37.0086	0.000133	35.9886	0.0039	-1.216		1700	16.0806	37.022	0.00013	35.9887	0.0039	-1.222		1700	16.4833	37.0173	0.000135	35.9895	0.0039	-1.22		1698	16.5437	37.0174	0.000137	35.9901	0.004	-1.219		1696	16.6056	37.0091	0.000137	35.99	0.004	-1.215		1694	17.3388
1704	15.4093	37.0195	0.000128	35.9899	0.0039	-1.229		1704	17.511	37.0087	0.000134	35.9885	0.004	-1.217		1702	16.0807	37.0219	0.000131	35.9888	0.0039	-1.222		1702	16.4841	37.0176	0.000134	35.9897	0.004	-1.22		1700	16.5428	37.017	0.000137	35.9897	0.004	-1.217		1698	16.6056	37.0088	0.000138	35.9902	0.004	-1.214		1696	17.3262
1706	15.3698	37.0194	0.000127	35.9894	0.0039	-1.229		1706	17.5017	37.0084	0.000133	35.9878	0.0039	-1.217		1704	16.0804	37.0221	0.000131	35.989	0.0039	-1.224		1704	16.4837	37.0178	0.000134	35.9899	0.004	-1.22		1702	16.5437	37.0182	0.000138	35.99	0.004	-1.219		1700	16.6069	37.0092	0.000138	35.9909	0.004	-1.215		1698	17.3136
1708	15.3338	37.0195	0.000128	35.989	0.0039	-1.227		1708	17.494	37.0081	0.000133	35.9882	0.0039	-1.217		1706	16.0795	37.022	0.000132	35.9895	0.004	-1.223		1706	16.4845	37.0177	0.000135	35.9902	0.004	-1.221		1704	16.5442	37.0176	0.000135	35.9903	0.004	-1.219		1702	16.6058	37.0096	0.000138	35.991	0.0041	-1.214		1700	17.3006
1710	15.2982	37.0193	0.00013	35.9887	0.0039	-1.227		1710	17.4896	37.0083	0.000132	35.9888	0.0039	-1.217		1708	16.0782	37.022	0.00013	35.9889	0.0039	-1.223		1708	16.483	37.0179	0.000133	35.9894	0.0039	-1.222		1706	16.5444	37.0172	0.000136	35.9902	0.004	-1.218		1704	16.6062	37.0098	0.000137	35.9904	0.004	-1.215		1702	17.2912
1712	15.2512	37.0194	0.000131	35.9898	0.004	-1.228		1712	17.4837	37.0086	0.000132	35.9892	0.0039	-1.218		1710	16.0768	37.0222	0.000131	35.9887	0.0039	-1.222		1710	16.4819	37.0178	0.000133	35.9903	0.004	-1.22		1708	16.5443	37.0171	0.000137	35.9907	0.004	-1.218		1706	16.6065	37.0087	0.000137	35.9902	0.004	-1.215		1704	17.2824
1714	15.2135	37.0193	0.00013	35.9899	0.0039	-1.228		1714	17.4791	37.0084	0.000132	35.9889	0.0039	-1.217		1712	16.0744	37.0222	0.000131	35.9887	0.0039	-1.224		1712	16.481	37.0169	0.000134	35.9904	0.004	-1.22		1710	16.5453	37.0171	0.000136	35.9907	0.004	-1.218		1708	16.6073	37.0091	0.000137	35.9899	0.004	-1.215		1706	17.2728
1716	15.1932	37.018	0.000129	35.9903	0.004	-1.229		1716	17.4745	37.0085	0.000132	35.9885	0.0039	-1.216		1714	16.0723	37.0228	0.000131	35.9888	0.0039	-1.223		1714	16.4787	37.0164	0.000135	35.9898	0.004	-1.22		1712	16.5451	37.0176	0.000137	35.9905	0.004	-1.218		1710	16.6061	37.009	0.000138	35.9903	0.004	-1.214		1708	17.2612
1718	15.1801	37.0179	0.000129	35.989	0.0039	-1.229		1718	17.4712	37.008	0.000131	35.9886	0.0039	-1.218		1716	16.0751	37.0227	0.000131	35.9888	0.0039	-1.222		1716	16.4771	37.0172	0.000134	35.9904	0.004	-1.221		1714	16.5444	37.0184	0.000137	35.9896	0.004	-1.219		1712	16.6069	37.0098	0.000138	35.9906	0.004	-1.214		1710	17.2513
1720	15.1684	37.0182	0.000129	35.9892	0.0039	-1.227		1720	17.4684	37.0086	0.000131	35.9879	0.0039	-1.218		1718	16.084	37.0226	0.000131	35.9887	0.0039	-1.222		1718	16.4767	37.017	0.000133	35.9895	0.004	-1.221		1716	16.545	37.0181	0.000137	35.9905	0.004	-1.218		1714	16.6069	37.01	0.000138	35.9905	0.004	-1.215		1712	17.2436
1722	15.1555	37.0183	0.000128	35.9892	0.0039	-1.229		1722	17.464	37.0093	0.000132	35.9878	0.0039	-1.217		1720	16.0832	37.0227	0.00013	35.9883	0.0039	-1.223		1720	16.4763	37.0172	0.000134	35.9894	0.004	-1.221		1718	16.5457	37.0173	0.000137	35.9901	0.004	-1.218		1716	16.6081	37.0096	0.000136	35.9909	0.004	-1.215		1714	17.2357
1724	15.141	37.019	0.00013	35.9894	0.004	-1.228		1724	17.4613	37.0089	0.000133	35.988	0.0039	-1.216		1722	16.0718	37.0226	0.000132	35.9884	0.0039	-1.222		1722	16.4781	37.0172	0.000135	35.9899	0.004	-1.221		1720	16.546	37.0173	0.000138	35.9902	0.0041	-1.218		1718	16.6075	37.0091	0.000137	35.9908	0.004	-1.214		1716	17.2275
1726	15.1344	37.0192	0.000129	35.9901	0.0039	-1.229		1726	17.4616	37.009	0.000133	35.9886	0.0039	-1.217		1724	16.0626	37.0228	0.000132	35.9888	0.0039	-1.222		1724	16.4774	37.0169	0.000135	35.9893	0.004	-1.22		1722	16.547	37.0175	0.000137	35.9907	0.004	-1.218		1720	16.6082	37.009	0.000137	35.9904	0.004	-1.215		1718	17.2213
1728	15.1335	37.0195	0.000129	35.9901	0.0039	-1.228		1728	17.4592	37.0096	0.000133	35.9884	0.0039	-1.216		1726	16.0567	37.0219	0.000132	35.9886	0.0039	-1.223		1726	16.4778	37.0179	0.000135	35.9894	0.004	-1.22		1724	16.5479	37.0173	0.000136	35.9901	0.004	-1.219		1722	16.609	37.0093	0.000136	35.9903	0.0041	-1.214		1720	17.2146
1730	15.1289	37.0198	0.000129	35.9891	0.004	-1.229		1730	17.4578	37.0095	0.000133	35.9889	0.0039	-1.217		1728	16.0545	37.0219	0.00013	35.9878	0.0039	-1.224		1728	16.4787	37.0179	0.000135	35.9897	0.004	-1.221		1726	16.5483	37.0177	0.000136	35.99	0.004	-1.218		1724	16.6095	37.0086	0.000139	35.9903	0.004	-1.214		1722	17.2095
1732	15.129	37.0194	0.00013	35.9895	0.004	-1.228		1732	17.4554	37.0095	0.000132	35.9889	0.0039	-1.218		1730	16.0552	37.0222	0.00013	35.9879	0.0039	-1.223		1730	16.4791	37.0172	0.000134	35.9887	0.004	-1.22		1728	16.548	37.0176	0.000135	35.9902	0.0041	-1.218		1726	16.6084	37.0092	0.000137	35.9896	0.004	-1.216		1724	17.2054
1734	15.1295	37.0198	0.000129	35.9902	0.004	-1.228		1734	17.4535	37.0091	0.000131	35.988	0.0039	-1.216		1732	16.0556	37.0228	0.000131	35.9894	0.0039	-1.223		1732	16.4804	37.0179	0.000134	35.9883	0.004	-1.22		1730	16.5479	37.0178	0.000137	35.9911	0.0041	-1.218		1728	16.6095	37.0092	0.000137	35.9901	0.004	-1.215		1726	17.2008
1736	15.1229	37.0195	0.000129	35.9894	0.004	-1.228		1736	17.4526	37.0095	0.000131	35.9888	0.0039	-1.217		1734	16.0549	37.0228	0.000132	35.9884	0.0039	-1.222		1734	16.4806	37.0177	0.000135	35.9902	0.004	-1.221		1732	16.5483	37.0173	0.000137	35.9903	0.004	-1.218		1730	16.6108	37.0091	0.000137	35.9908	0.004	-1.214		1728	17.196
1738	15.1167	37.0192	0.000129	35.9892	0.0039	-1.228		1738	17.4502	37.0097	0.000131	35.9889	0.0039	-1.218		1736	16.0634	37.0222	0.000132	35.9882	0.004	-1.222		1736	16.4795	37.018	0.000135	35.9896	0.004	-1.221		1734	16.549	37.0181	0.000137	35.9908	0.004	-1.219		1732	16.6114	37.0098	0.000136	35.9905	0.004	-1.214		1730	17.1905
1740	15.1153	37.0198	0.000128	35.9894	0.0039	-1.229		1740	17.4503	37.0095	0.000131	35.9886	0.0039	-1.217		1738	16.0736	37.0222	0.000133	35.9887	0.004	-1.222		1738	16.4796	37.0183	0.000131	35.9899	0.004	-1.221		1736	16.5505	37.0185	0.000136	35.9911	0.004	-1.218		1734	16.6106	37.0095	0.000138	35.9909	0.004	-1.214		1732	17.1855
1742	15.1208	37.0203	0.000127	35.9895	0.0039	-1.228		1742	17.4522	37.009	0.000131	35.9885	0.0039	-1.217		1740	16.0772	37.022	0.000132	35.9881	0.004	-1.223		1740	16.4807	37.0183	0.000134	35.9897	0.0039	-1.221		1738	16.5511	37.0184	0.000136	35.9906	0.004	-1.218		1736	16.6099	37.009	0.000138	35.9908	0.004	-1.215		1734	17.1834
1744	15.1293	37.0187	0.000129	35.9888	0.0039	-1.228		1744	17.4501	37.0086	0.000132	35.9888	0.0039	-1.217		1742	16.0754	37.022	0.000131	35.9882	0.0039	-1.224		1742	16.4809	37.0177	0.000134	35.9902	0.004	-1.22		1740	16.5511	37.0167	0.000136	35.9907	0.004	-1.219		1738	16.6105	37.0089	0.000137	35.9907	0.004	-1.215		1736	17.1817
1746	15.1296	37.019	0.000128	35.9891	0.0039	-1.229		1746	17.4467	37.009	0.000133	35.9886	0.0039	-1.216		1744	16.0725	37.0219	0.000131	35.9895	0.0039	-1.222		1744	16.4808	37.0176	0.000134	35.9904	0.004	-1.22		1742	16.5513	37.0174	0.000137	35.9907	0.004	-1.219		1740	16.6098	37.0095	0.000137	35.9904	0.004	-1.215		1738	17.178
1748	15.1252	37.0192	0.000128	35.9898	0.0039	-1.229		1748	17.4469	37.0098	0.000132	35.9882	0.0039	-1.217		1746	16.0676	37.0216	0.000131	35.989	0.004	-1.223		1746	16.4799	37.0172	0.000134	35.99	0.004	-1.221		1744	16.5519	37.0189	0.000137	35.9907	0.004	-1.218		1742	16.6109	37.0094	0.000137	35.9898	0.004	-1.214		1740	17.1731
1750	15.119	37.0193	0.000128	35.9903	0.0039	-1.228		1750	17.4489	37.0091	0.000133	35.9881	0.0039	-1.217		1748	16.0645	37.0211	0.000132	35.9888	0.0039	-1.222		1748	16.4794	37.0181	0.000134	35.9894	0.004	-1.221		1746	16.5513	37.0187	0.000137	35.991	0.004	-1.218		1744	16.6106	37.0099	0.000137	35.9905	0.004	-1.214		1742	17.1665
1752	15.1167	37.0194	0.00013	35.9894	0.0039	-1.228		1752	17.4506	37.0093	0.000132	35.9887	0.0039	-1.217		1750	16.0613	37.0219	0.000132	35.989	0.0039	-1.222		1750	16.4787	37.0182	0.000134	35.9896	0.004	-1.221		1748	16.5501	37.0184	0.000136	35.9905	0.004	-1.218		1746	16.6122	37.0095	0.000137	35.9905	0.004	-1.215		1744	17.1583
1754	15.1132	37.0198	0.000129	35.9902	0.004	-1.228		1754	17.4518	37.0094	0.000133	35.9882	0.0039	-1.216		1752	16.059	37.0214	0.000131	35.9891	0.0039	-1.223		1752	16.4795	37.0179	0.000133	35.9903	0.004	-1.221		1750	16.5513	37.0183	0.000137	35.9902	0.004	-1.218		1748	16.6117	37.0089	0.000137	35.9909	0.004	-1.215		1746	17.1514
1756	15.1129	37.0189	0.000129	35.9899	0.004	-1.229		1756	17.4482	37.0095	0.000132	35.9886	0.0039	-1.218		1754	16.0575	37.0221	0.000132	35.9888	0.0039	-1.222		1754	16.4791	37.018	0.000134	35.99	0.004	-1.221		1752	16.5521	37.0184	0.000137	35.9902	0.004	-1.218		1750	16.6132	37.0098	0.000137	35.9907	0.004	-1.215		1748	17.1463
1758	15.1153	37.019	0.000129	35.9895	0.0039	-1.229		1758	17.4448	37.0095	0.000131	35.9893	0.0039	-1.218		1756	16.056	37.0217	0.000132	35.9891	0.0039	-1.223		1756	16.479	37.0177	0.000135	35.9898	0.004	-1.221		1754	16.5517	37.018	0.000138	35.9905	0.004	-1.219		1752	16.6122	37.009	0.000138	35.9908	0.004	-1.215		1750	17.1424
1760	15.116	37.0194	0.000129	35.9887	0.004	-1.228		1760	17.4456	37.0093	0.000132	35.9881	0.0039	-1.217		1758	16.0544	37.0216	0.00013	35.9886	0.0039	-1.224		1758	16.4779	37.0181	0.000134	35.9895	0.004	-1.22		1756	16.5507	37.0182	0.000137	35.9907	0.004	-1.219		1754	16.6137	37.0093	0.000137	35.991	0.0041	-1.215		1752	17.1385
1762	15.1151	37.0194	0.000131	35.99	0.0039	-1.228		1762	17.4478	37.0092	0.000131	35.9884	0.0039	-1.216		1760	16.0521	37.0215	0.00013	35.9881	0.0039	-1.223		1760	16.4763	37.0177	0.000135	35.9899	0.004	-1.22		1758	16.5498	37.0187	0.000137	35.9908	0.004	-1.218		1756	16.6141	37.0095	0.000137	35.9903	0.004	-1.215		1754	17.1339
1764	15.1131	37.0196	0.000129	35.9895	0.004	-1.229		1764	17.451	37.0096	0.000132	35.9883	0.0039	-1.217		1762	16.0494	37.0218	0.000131	35.9888	0.0039	-1.222		1762	16.474	37.017	0.000136	35.9898	0.004	-1.221		1760	16.5476	37.0186	0.000139	35.9904	0.0041	-1.219		1758	16.6158	37.0099	0.000136	35.9906	0.0041	-1.215		1756	17.1299
1766	15.1116	37.0194	0.000129	35.9903	0.0039	-1.229		1766	17.4521	37.0093	0.000133	35.9884	0.0039	-1.217		1764	16.0444	37.0221	0.000132	35.9881	0.0039	-1.222		1764	16.4733	37.0177	0.000135	35.9899	0.004	-1.221		1762	16.5462	37.0184	0.000138	35.9906	0.0041	-1.217		1760	16.6159	37.0098	0.000137	35.9911	0.0041	-1.214		1758	17.1269
1768	15.1095	37.0199	0.000129	35.9902	0.004	-1.229		1768	17.4497	37.0089	0.000133	35.9889	0.0039	-1.217		1766	16.0398	37.0224	0.000133	35.9891	0.0039	-1.223		1766	16.4724	37.0175	0.000135	35.9904	0.004	-1.221		1764	16.5465	37.0182	0.000138	35.9902	0.004	-1.218		1762	16.6169	37.0098	0.000137	35.9908	0.004	-1.215		1760	17.1238
1770	15.1145	37.0194	0.000129	35.9898	0.004	-1.228		1770	17.4483	37.0089	0.000131	35.9887	0.0039	-1.217		1768	16.0379	37.0232	0.000131	35.9891	0.0039	-1.223		1768	16.4712	37.018	0.000133	35.9905	0.004	-1.22		1766	16.546	37.0185	0.000137	35.9908	0.004	-1.219		1764	16.6177	37.0096	0.000136	35.9909	0.004	-1.214		1762	17.121
1772	15.1219	37.0198	0.000129	35.9895	0.004	-1.228		1772	17.4496	37.0083	0.000132	35.9887	0.0039	-1.217		1770	16.0405	37.0228	0.000131	35.9882	0.0039	-1.222		1770	16.4697	37.0172	0.000134	35.9897	0.004	-1.22		1768	16.5462	37.0183	0.000137	35.9906	0.004	-1.218		1766	16.6188	37.0091	0.000138	35.9906	0.004	-1.214		1764	17.1179
1774	15.1288	37.0192	0.000129	35.9906	0.0039	-1.228		1774	17.4517	37.0083	0.00013	35.9884	0.0039	-1.218		1772	16.0445	37.0229	0.000132	35.989	0.0039	-1.223		1772	16.4697	37.0175	0.000134	35.9902	0.004	-1.221		1770	16.545	37.0176	0.000136	35.9906	0.004	-1.218		1768	16.6176	37.0098	0.000137	35.9904	0.004	-1.215		1766	17.1151
1776	15.1357	37.0196	0.00013	35.99	0.004	-1.229		1776	17.4564	37.0089	0.000131	35.9886	0.0039	-1.217		1774	16.0472	37.0223	0.000131	35.9888	0.0039	-1.223		1774	16.4708	37.0171	0.000133	35.9898	0.004	-1.221		1772	16.5457	37.0184	0.000136	35.9904	0.004	-1.218		1770	16.619	37.0097	0.000138	35.9906	0.004	-1.215		1768	17.1139
1778	15.1407	37.0206	0.000129	35.9898	0.0039	-1.229		1778	17.4615	37.0088	0.000132	35.9888	0.0039	-1.217		1776	16.0501	37.0235	0.000132	35.9885	0.004	-1.222		1776	16.4709	37.0175	0.000133	35.9901	0.004	-1.221		1774	16.5462	37.0178	0.000136	35.9902	0.004	-1.219		1772	16.6174	37.01	0.000137	35.9905	0.004	-1.215		1770	17.1117
1780	15.1412	37.0202	0.00013	35.9898	0.004	-1.227		1780	17.4599	37.0084	0.000132	35.988	0.0039	-1.217		1778	16.0534	37.0223	0.000131	35.9888	0.0039	-1.223		1778	16.4721	37.0178	0.000133	35.9895	0.004	-1.221		1776	16.5463	37.0183	0.000136	35.9899	0.004	-1.218		1774	16.617	37.0091	0.000137	35.9905	0.004	-1.215		1772	17.1081
1782	15.1376	37.0196	0.000129	35.9894	0.004	-1.229		1782	17.4571	37.009	0.000132	35.9885	0.0039	-1.217		1780	16.055	37.0226	0.000131	35.9882	0.004	-1.223		1780	16.4738	37.0181	0.000135	35.9896	0.004	-1.22		1778	16.5464	37.0184	0.000136	35.9906	0.004	-1.219		1776	16.6158	37.0098	0.000137	35.991	0.004	-1.214		1774	17.1058
1784	15.1389	37.0196	0.000129	35.9898	0.0039	-1.228		1784	17.4518	37.0095	0.000131	35.9896	0.0039	-1.217		1782	16.056	37.0225	0.000131	35.9889	0.004	-1.223		1782	16.4731	37.0179	0.000135	35.9904	0.004	-1.221		1780	16.547	37.018	0.000137	35.9909	0.004	-1.219		1778	16.6167	37.0094	0.000138	35.9898	0.004	-1.215		1776	17.1039
1786	15.1462	37.0196	0.00013	35.9903	0.0039	-1.229		1786	17.4456	37.0093	0.000132	35.9887	0.0039	-1.217		1784	16.0561	37.0229	0.000131	35.9889	0.004	-1.223		1784	16.4724	37.0184	0.000134	35.9903	0.004	-1.221		1782	16.5461	37.0188	0.000137	35.9906	0.004	-1.219		1780	16.6169	37.0096	0.000137	35.9894	0.004	-1.214		1778	17.102
1788	15.1524	37.0207	0.000129	35.9909	0.0039	-1.229		1788	17.4425	37.0091	0.000132	35.9887	0.0039	-1.216		1786	16.0564	37.0226	0.000132	35.9889	0.0039	-1.222		1786	16.4741	37.018	0.000135	35.9902	0.004	-1.221		1784	16.5449	37.0186	0.000138	35.9907	0.0041	-1.217		1782	16.6164	37.0105	0.000137	35.9905	0.004	-1.214		1780	17.0991
1790	15.1525	37.0202	0.000129	35.9901	0.0039	-1.229		1790	17.4412	37.0091	0.000133	35.9887	0.0039	-1.216		1788	16.0595	37.0228	0.000132	35.989	0.0039	-1.222		1788	16.4753	37.0177	0.000134	35.9902	0.004	-1.221		1786	16.5445	37.0182	0.000137	35.9912	0.0041	-1.219		1784	16.6159	37.0102	0.000137	35.9908	0.004	-1.215		1782	17.0954
1792	15.1544	37.0197	0.00013	35.989	0.0039	-1.228		1792	17.4448	37.0091	0.000133	35.988	0.0039	-1.217		1790	16.0633	37.023	0.000131	35.9891	0.004	-1.223		1790	16.4751	37.0175	0.000135	35.99	0.004	-1.219		1788	16.5449	37.0185	0.000137	35.9909	0.0041	-1.219		1786	16.6166	37.0104	0.000137	35.9899	0.004	-1.214		1784	17.0907
1794	15.1545	37.0198	0.000129	35.9902	0.0039	-1.229		1794	17.4524	37.0091	0.000132	35.9891	0.0039	-1.217		1792	16.0655	37.0226	0.000131	35.9895	0.0039	-1.223		1792	16.4768	37.0178	0.000134	35.99	0.004	-1.221		1790	16.5438	37.018	0.000136	35.9905	0.004	-1.219		1788	16.6156	37.0103	0.000137	35.9901	0.004	-1.215		1786	17.0854
1796	15.1563	37.0199	0.00013	35.9897	0.004	-1.228		1796	17.4618	37.0091	0.000132	35.989	0.0039	-1.217		1794	16.0651	37.0229	0.000131	35.9893	0.0039	-1.222		1794	16.4778	37.0181	0.000134	35.9897	0.004	-1.221		1792	16.544	37.0183	0.000137	35.9898	0.004	-1.218		1790	16.6163	37.0097	0.000136	35.9898	0.004	-1.215		1788	17.0813
1798	15.1584	37.0191	0.00013	35.9888	0.0039	-1.229		1798	17.4676	37.0089	0.000133	35.988	0.0039	-1.216		1796	16.0638	37.023	0.000132	35.9885	0.0039	-1.222		1796	16.4779	37.0171	0.000134	35.9902	0.004	-1.221		1794	16.5458	37.0184	0.000137	35.9905	0.004	-1.218		1792	16.6159	37.0097	0.000136	35.9904	0.004	-1.215		1790	17.0782
1800	15.1593	37.019	0.000129	35.989	0.004	-1.229		1800	17.4668	37.0087	0.000132	35.9885	0.0039	-1.217		1798	16.0637	37.0228	0.000133	35.9888	0.0039	-1.223		1798	16.4784	37.0179	0.000133	35.9903	0.004	-1.221		1796	16.5464	37.018	0.000138	35.9906	0.004	-1.218		1794	16.6157	37.0102	0.000136	35.99	0.004	-1.215		1792	17.0756
1802	15.1597	37.0189	0.000129	35.9897	0.004	-1.228		1802	17.4637	37.0083	0.000132	35.9886	0.0039	-1.216		1800	16.0621	37.0228	0.000132	35.989	0.0039	-1.222		1800	16.4787	37.0181	0.000133	35.9895	0.004	-1.22		1798	16.5461	37.018	0.000137	35.9908	0.004	-1.218		1796	16.6158	37.0106	0.000137	35.9899	0.004	-1.214		1794	17.0732
1804	15.1729	37.0194	0.000129	35.9899	0.004	-1.228		1804	17.462	37.0088	0.000132	35.9878	0.0039	-1.216		1802	16.0597	37.0231	0.000132	35.9887	0.0039	-1.223		1802	16.4785	37.0185	0.000134	35.9897	0.004	-1.22		1800	16.5465	37.0183	0.000136	35.9906	0.004	-1.219		1798	16.6168	37.0104	0.000137	35.9901	0.004	-1.215		1796	17.0711
1806	15.1813	37.0194	0.000128	35.9896	0.004	-1.228		1806	17.4613	37.0078	0.000132	35.988	0.0039	-1.216		1804	16.0563	37.0231	0.000131	35.9886	0.0039	-1.223		1804	16.4782	37.0182	0.000134	35.9898	0.004	-1.22		1802	16.5467	37.0178	0.000136	35.9904	0.004	-1.219		1800	16.616	37.0096	0.000136	35.99	0.004	-1.215		1798	17.0708
1808	15.1719	37.0197	0.000129	35.9899	0.004	-1.228		1808	17.4596	37.0081	0.000132	35.9886	0.0039	-1.218		1806	16.0526	37.0239	0.00013	35.9891	0.0039	-1.222		1806	16.4785	37.0177	0.000135	35.9899	0.004	-1.221		1804	16.5458	37.0177	0.000138	35.9902	0.004	-1.218		1802	16.6162	37.0104	0.000136	35.9898	0.004	-1.216		1800	17.0707
1810	15.1631	37.0191	0.00013	35.9904	0.004	-1.228		1810	17.4564	37.0095	0.000131	35.9886	0.0039	-1.218		1808	16.0508	37.0236	0.000132	35.9894	0.004	-1.223		1808	16.4789	37.0179	0.000134	35.9899	0.004	-1.221		1806	16.5448	37.018	0.000137	35.9897	0.004	-1.219		1804	16.6161	37.0094	0.000135	35.99	0.004	-1.215		1802	17.0706
1812	15.1641	37.0194	0.000129	35.99	0.0039	-1.229		1812	17.4529	37.0096	0.000131	35.9895	0.0039	-1.216		1810	16.0505	37.0232	0.000133	35.9895	0.0039	-1.223		1810	16.4788	37.0182	0.000133	35.9895	0.004	-1.221		1808	16.545	37.018	0.000137	35.9904	0.004	-1.219		1806	16.6169	37.0102	0.000137	35.9902	0.004	-1.214		1804	17.0709
1814	15.1646	37.0205	0.000129	35.9903	0.0039	-1.229		1814	17.45	37.009	0.000132	35.9889	0.0039	-1.216		1812	16.0493	37.0232	0.00013	35.9888	0.0039	-1.223		1812	16.478	37.0178	0.000133	35.9895	0.004	-1.221		1810	16.5457	37.0183	0.000138	35.9907	0.004	-1.218		1808	16.6157	37.0102	0.000136	35.99	0.004	-1.215		1806	17.0692
1816	15.1582	37.0204	0.000129	35.9898	0.004	-1.229		1816	17.4482	37.0092	0.000132	35.9876	0.0039	-1.216		1814	16.0475	37.0226	0.000131	35.9881	0.0039	-1.223		1814	16.4785	37.0179	0.000134	35.99	0.004	-1.222		1812	16.546	37.0177	0.000138	35.9909	0.0041	-1.219		1810	16.6175	37.0104	0.000136	35.9897	0.004	-1.214		1808	17.0661
1818	15.1573	37.0201	0.00013	35.9895	0.0039	-1.228		1818	17.4474	37.0095	0.000131	35.9889	0.0039	-1.217		1816	16.0457	37.0235	0.000131	35.9892	0.0039	-1.222		1816	16.4769	37.0174	0.000133	35.9901	0.004	-1.22		1814	16.5456	37.0175	0.000137	35.9906	0.004	-1.219		1812	16.6184	37.01	0.000138	35.9906	0.004	-1.215		1810	17.064
1820	15.1572	37.0199	0.00013	35.9898	0.0039	-1.229		1820	17.4458	37.0095	0.000132	35.9892	0.0039	-1.218		1818	16.0456	37.022	0.000131	35.989	0.0039	-1.223		1818	16.4751	37.0175	0.000134	35.9891	0.004	-1.22		1816	16.5468	37.0192	0.000137	35.9916	0.004	-1.218		1814	16.6189	37.01	0.000136	35.9912	0.004	-1.215		1812	17.0616
1822	15.1577	37.0197	0.000129	35.9892	0.004	-1.228		1822	17.4453	37.0091	0.000132	35.9887	0.0039	-1.216		1820	16.047	37.0221	0.000131	35.9883	0.004	-1.223		1820	16.4744	37.0181	0.000135	35.9898	0.0039	-1.222		1818	16.5463	37.0193	0.000137	35.9913	0.004	-1.219		1816	16.6187	37.011	0.000137	35.9907	0.004	-1.215		1814	17.0596
1824	15.1497	37.0202	0.000129	35.9899	0.004	-1.229		1824	17.4459	37.0097	0.000132	35.9884	0.0039	-1.217		1822	16.0492	37.0212	0.000132	35.989	0.004	-1.222		1822	16.4738	37.0178	0.000135	35.9904	0.004	-1.221		1820	16.5456	37.019	0.000137	35.9904	0.0041	-1.218		1818	16.6194	37.011	0.000136	35.9909	0.004	-1.215		1816	17.0582
1826	15.1417	37.0201	0.000129	35.9891	0.004	-1.23		1826	17.4465	37.0091	0.000133	35.9887	0.0039	-1.217		1824	16.0482	37.0215	0.00013	35.9886	0.0039	-1.223		1824	16.4734	37.0177	0.000134	35.9897	0.004	-1.22		1822	16.5445	37.0191	0.000137	35.9896	0.004	-1.219		1820	16.6191	37.0103	0.000136	35.9908	0.004	-1.215		1818	17.0573
1828	15.1393	37.0197	0.000129	35.9895	0.0039	-1.23		1828	17.4483	37.0087	0.000132	35.9885	0.0039	-1.217		1826	16.0441	37.0214	0.00013	35.9884	0.0039	-1.223		1826	16.4748	37.0181	0.000133	35.9904	0.004	-1.222		1824	16.5442	37.0185	0.000137	35.9902	0.004	-1.219		1822	16.6196	37.0105	0.000137	35.9902	0.004	-1.214		1820	17.0549
1830	15.1403	37.0191	0.000129	35.9892	0.0039	-1.229		1830	17.4476	37.0091	0.000132	35.9883	0.0039	-1.217		1828	16.0431	37.0227	0.000131	35.9887	0.0039	-1.222		1828	16.4744	37.0177	0.000133	35.99	0.004	-1.221		1826	16.545	37.0187	0.000136	35.9905	0.004	-1.219		1824	16.6191	37.0106	0.000136	35.9906	0.004	-1.216		1822	17.0537
1832	15.1396	37.0198	0.000129	35.9897	0.0039	-1.229		1832	17.4477	37.0086	0.000132	35.9882	0.0039	-1.217		1830	16.0461	37.0227	0.000133	35.9885	0.0039	-1.222		1830	16.4749	37.0179	0.000133	35.9898	0.004	-1.221		1828	16.5455	37.019	0.000136	35.9904	0.004	-1.219		1826	16.6204	37.0109	0.000136	35.9907	0.004	-1.214		1824	17.053
1834	15.1376	37.02	0.00013	35.9898	0.004	-1.229		1834	17.4461	37.0083	0.000133	35.9883	0.0039	-1.216		1832	16.0486	37.0229	0.000132	35.989	0.0039	-1.223		1832	16.4753	37.0179	0.000134	35.9909	0.004	-1.221		1830	16.5458	37.0187	0.000137	35.9904	0.004	-1.218		1828	16.6194	37.0108	0.000137	35.9911	0.004	-1.214		1826	17.052
1836	15.1349	37.0191	0.000128	35.99	0.0039	-1.23		1836	17.4413	37.0094	0.000133	35.9886	0.0039	-1.217		1834	16.0477	37.0227	0.000131	35.9887	0.0039	-1.223		1834	16.4745	37.0174	0.000133	35.9898	0.004	-1.221		1832	16.5463	37.0183	0.000137	35.9906	0.004	-1.218		1830	16.6185	37.0105	0.000136	35.9909	0.004	-1.215		1828	17.0496
1838	15.1332	37.0199	0.000127	35.9897	0.0039	-1.229		1838	17.4383	37.0095	0.000131	35.988	0.0039	-1.218		1836	16.0422	37.0232	0.00013	35.9888	0.0039	-1.224		1836	16.474	37.0179	0.000134	35.9894	0.004	-1.22		1834	16.5469	37.0184	0.000138	35.9903	0.004	-1.219		1832	16.6176	37.011	0.000136	35.9903	0.004	-1.215		1830	17.0466
1840	15.134	37.0199	0.000129	35.9901	0.004	-1.229		1840	17.4394	37.0095	0.000132	35.988	0.0039	-1.216		1838	16.0391	37.0227	0.000131	35.9886	0.0039	-1.222		1838	16.4745	37.0176	0.000134	35.9904	0.004	-1.221		1836	16.5462	37.0181	0.000137	35.9899	0.004	-1.219		1834	16.6185	37.0102	0.000137	35.9899	0.004	-1.216		1832	17.0454
1842	15.138	37.02	0.000129	35.9896	0.004	-1.229		1842	17.4391	37.0095	0.000133	35.9878	0.0039	-1.216		1840	16.0369	37.0228	0.000132	35.9891	0.0039	-1.222		1840	16.4753	37.0186	0.000134	35.9904	0.004	-1.221		1838	16.546	37.0179	0.000136	35.9907	0.004	-1.218		1836	16.6199	37.0103	0.000136	35.9903	0.004	-1.215		1834	17.0424
1844	15.1381	37.0199	0.000131	35.9897	0.004	-1.23		1844	17.4369	37.0093	0.000132	35.988	0.0039	-1.216		1842	16.0368	37.0229	0.000133	35.9886	0.004	-1.223		1842	16.4762	37.018	0.000134	35.9899	0.004	-1.22		1840	16.5459	37.0181	0.000137	35.9907	0.004	-1.218		1838	16.6197	37.0103	0.000136	35.9908	0.004	-1.214		1836	17.0403
1846	15.1414	37.0204	0.000129	35.9895	0.0039	-1.229		1846	17.4353	37.0085	0.000132	35.9889	0.0039	-1.217		1844	16.0352	37.0236	0.000131	35.9888	0.004	-1.222		1844	16.4766	37.0181	0.000134	35.9901	0.004	-1.22		1842	16.545	37.0175	0.000136	35.9905	0.004	-1.219		1840	16.6194	37.0103	0.000136	35.9912	0.004	-1.215		1838	17.0387
1848	15.1489	37.0207	0.00013	35.9893	0.0039	-1.228		1848	17.4338	37.0089	0.000132	35.9882	0.0039	-1.218		1846	16.0342	37.023	0.000132	35.9898	0.0039	-1.223		1846	16.4771	37.0185	0.000133	35.9893	0.004	-1.221		1844	16.5444	37.0177	0.000136	35.99	0.004	-1.218		1842	16.6192	37.0097	0.000137	35.9903	0.004	-1.215		1840	17.0372
1850	15.1584	37.0206	0.000129	35.9902	0.0039	-1.229		1850	17.4344	37.0091	0.000132	35.9891	0.0039	-1.217		1848	16.0347	37.0222	0.000132	35.9889	0.0039	-1.222		1848	16.4779	37.019	0.000133	35.9894	0.004	-1.221		1846	16.5438	37.0188	0.000137	35.9901	0.004	-1.218		1844	16.6179	37.0098	0.000136	35.9904	0.004	-1.215		1842	17.035
1852	15.1634	37.0199	0.00013	35.9896	0.0039	-1.229		1852	17.4355	37.009	0.000133	35.9887	0.0039	-1.216		1850	16.0357	37.0221	0.000133	35.9891	0.0039	-1.223		1850	16.4772	37.0183	0.000134	35.9897	0.004	-1.221		1848	16.5426	37.019	0.000136	35.9905	0.004	-1.219		1846	16.6188	37.01	0.000136	35.9911	0.004	-1.215		1844	17.0334
1854	15.162	37.0202	0.000129	35.9897	0.004	-1.229		1854	17.4349	37.0093	0.000133	35.989	0.0039	-1.217		1852	16.0352	37.0227	0.000132	35.9889	0.0039	-1.223		1852	16.4777	37.0183	0.000133	35.9898	0.004	-1.221		1850	16.5433	37.0184	0.000137	35.9902	0.004	-1.219		1848	16.6183	37.0106	0.000136	35.9903	0.004	-1.214		1846	17.0336
1856	15.1583	37.0202	0.000129	35.9897	0.004	-1.229		1856	17.4317	37.0095	0.000133	35.9888	0.0039	-1.217		1854	16.0335	37.0229	0.000133	35.9894	0.0039	-1.222		1854	16.4769	37.0179	0.000133	35.9894	0.004	-1.221		1852	16.544	37.0178	0.000135	35.9908	0.004	-1.218		1850	16.6182	37.0106	0.000137	35.9904	0.004	-1.214		1848	17.0335
1858	15.1574	37.0195	0.000128	35.9903	0.004	-1.229		1858	17.4311	37.0092	0.000132	35.9886	0.0039	-1.216		1856	16.0297	37.0227	0.000132	35.9899	0.0039	-1.223		1856	16.4755	37.0179	0.000133	35.9897	0.004	-1.222		1854	16.5437	37.0185	0.000135	35.9899	0.004	-1.219		1852	16.6197	37.0106	0.000137	35.9913	0.004	-1.215		1850	17.0321
1860	15.1601	37.0202	0.000128	35.9894	0.0039	-1.229		1860	17.4331	37.0086	0.000133	35.9881	0.0039	-1.217		1858	16.0266	37.0231	0.000131	35.9887	0.0039	-1.223		1858	16.4758	37.0192	0.000134	35.9901	0.004	-1.22		1856	16.5439	37.0185	0.000136	35.9902	0.004	-1.218		1854	16.6192	37.0107	0.000136	35.9908	0.004	-1.215		1852	17.0293
1862	15.1596	37.0203	0.000128	35.9904	0.004	-1.229		1862	17.4331	37.008	0.000131	35.9886	0.0039	-1.217		1860	16.0277	37.0224	0.000131	35.9888	0.0039	-1.223		1860	16.4745	37.0192	0.000134	35.9898	0.004	-1.221		1858	16.5433	37.018	0.000136	35.9901	0.004	-1.219		1856	16.621	37.0101	0.000136	35.9907	0.004	-1.215		1854	17.0244
@7	9.9983	17.1						@7	9.9983	17.1						1862	16.0303	37.0227	0.000133	35.9894	0.0039	-1.223		1862	16.4736	37.0181	0.000134	35.9897	0.004	-1.221		1860	16.5423	37.018	0.000136	35.9904	0.004	-1.219		1858	16.6209	37.0103	0.000137	35.9903	0.004	-1.215		1856	17.0214
1864	15.1384	37.0203	0.000129	35.9893	0.0039	-1.229		1864	17.4333	37.0086	0.000131	35.9889	0.004	-1.217		@7	9.9983	17.1						@7	9.9983	17.1						@7	9.9983	17.1						1860	16.6204	37.01	0.000136	35.9904	0.004	-1.215		1858	17.0204
1866	14.6228	37.02	0.000128	35.9892	0.0039	-1.229		1866	17.1341	37.0089	0.000131	35.988	0.0039	-1.217		1864	16.0289	37.0231	0.000133	35.9889	0.0039	-1.223		1864	16.4726	37.0177	0.000133	35.9904	0.004	-1.221		1862	16.542	37.0188	0.000137	35.9907	0.0041	-1.218		@7	9.9983	17.1						1860	17.0214
1868	12.3761	37.0194	0.000129	35.9898	0.004	-1.229		1868	14.9021	37.0089	0.000133	35.9892	0.0039	-1.215		1866	15.8173	37.0227	0.000131	35.9886	0.004	-1.223		1866	16.4443	37.0189	0.000133	35.9901	0.0039	-1.22		1864	16.5368	37.0191	0.000137	35.9898	0.004	-1.218		1862	16.6202	37.0104	0.000137	35.9909	0.004	-1.214		@7	9.9983
1870	8.66842	37.0201	0.000128	35.9905	0.004	-1.231		1870	10.8271	37.0089	0.000133	35.99	0.0039	-1.216		1868	14.3367	37.0228	0.000131	35.989	0.004	-1.224		1868	16.3272	37.0183	0.000134	35.9902	0.004	-1.219		1866	16.4186	37.018	0.000136	35.9902	0.004	-1.218		1864	16.6095	37.0109	0.000137	35.9902	0.004	-1.215		1862	17.0221
1872	4.80864	37.0212	0.000126	35.9911	0.004	-1.231		1872	6.18673	37.0101	0.000132	35.9896	0.0039	-1.216		1870	11.6293	37.0232	0.00013	35.9894	0.0039	-1.224		1870	16.1552	37.0186	0.000135	35.9898	0.0039	-1.22		1868	16.0529	37.0183	0.000138	35.9903	0.0041	-1.217		1866	16.5447	37.0106	0.000138	35.9906	0.004	-1.213		1864	17.0237
1874	1.2746	37.0212	0.000123	35.9915	0.004	-1.231		1874	1.72822	37.0105	0.000129	35.9915	0.004	-1.218		1872	8.60388	37.0239	0.000128	35.9903	0.004	-1.226		1872	15.9754	37.0181	0.000133	35.9901	0.004	-1.221		1870	15.5692	37.0178	0.000138	35.9899	0.004	-1.218		1868	16.4264	37.01	0.000137	35.9903	0.004	-1.213		1866	17.0041
1876	-1.86661	37.0222	0.000118	35.9924	0.004	-1.233		1876	-2.13208	37.0102	0.000122	35.993	0.004	-1.219		1874	5.64303	37.0245	0.000125	35.9906	0.004	-1.227		1874	15.805	37.0189	0.000134	35.9897	0.0039	-1.221		1872	15.066	37.0176	0.000137	35.9906	0.004	-1.219		1870	16.2953	37.0105	0.000137	35.9912	0.004	-1.214		1868	16.9484
1878	-4.29316	37.0229	0.000113	35.9928	0.004	-1.237		1878	-5.26828	37.0116	0.000117	35.9917	0.0041	-1.219		1876	2.88071	37.0242	0.000123	35.9906	0.004	-1.228		1876	15.6487	37.018	0.000134	35.9895	0.004	-1.222		1874	14.5871	37.018	0.000136	35.9905	0.004	-1.22		1872	16.173	37.0105	0.000136	35.9911	0.004	-1.215		1870	16.8957
1880	-6.39898	37.023	0.000107	35.9924	0.004	-1.241		1880	-7.92404	37.0121	0.000112	35.9914	0.0041	-1.221		1878	0.386101	37.0236	0.000119	35.9918	0.004	-1.23		1878	15.5085	37.0182	0.000133	35.9891	0.004	-1.223		1876	14.1522	37.0184	0.000134	35.9905	0.004	-1.22		1874	16.0612	37.01	0.000136	35.9909	0.004	-1.215		1872	16.8251
1882	-8.21904	37.0234	0.000101	35.9929	0.0041	-1.242		1882	-10.0861	37.0115	0.000107	35.9919	0.0041	-1.223		1880	-1.82019	37.0245	0.000114	35.9927	0.0041	-1.23		1880	15.3868	37.0184	0.000132	35.9898	0.0039	-1.222		1878	13.7668	37.0188	0.000133	35.9901	0.004	-1.22		1876	15.9624	37.0104	0.000134	35.9909	0.004	-1.216		1874	16.7823
1884	-8.99516	37.0232	9.7e-05	35.9924	0.0041	-1.243		1884	-10.8119	37.0116	0.000101	35.9913	0.0041	-1.225		1882	-3.69001	37.0253	0.000111	35.9923	0.0041	-1.233		1882	15.2888	37.0185	0.000132	35.9898	0.004	-1.222		1880	13.4308	37.0191	0.000133	35.9905	0.004	-1.22		1878	15.8742	37.011	0.000134	35.991	0.004	-1.216		1876	16.7464
1886	-7.90501	37.023	9.4e-05	35.9923	0.0041	-1.242		1886	-9.12327	37.0117	9.7e-05	35.9904	0.004	-1.225		1884	-4.56206	37.0248	0.000105	35.9918	0.0041	-1.234		1884	15.2663	37.0183	0.000133	35.9898	0.004	-1.222		1882	13.1824	37.0188	0.000133	35.991	0.004	-1.219		1880	15.8003	37.0106	0.000134	35.9911	0.004	-1.215		1878	16.6844
1888	-5.65637	37.0233	9.4e-05	35.9914	0.0041	-1.24		1888	-6.26287	37.0116	9.3e-05	35.9911	0.004	-1.224		1886	-3.68754	37.0251	0.000103	35.9912	0.004	-1.235		1886	15.3394	37.0185	0.000131	35.9899	0.004	-1.223		1884	13.1937	37.0182	0.000134	35.9907	0.004	-1.221		1882	15.7597	37.0108	0.000133	35.9906	0.004	-1.217		1880	16.6054
1890	-3.00389	37.0226	9.3e-05	35.9923	0.004	-1.238		1890	-3.02591	37.0116	9.4e-05	35.9915	0.004	-1.224		1888	-1.87399	37.0247	0.0001	35.9915	0.004	-1.234		1888	15.4506	37.0188	0.000131	35.9902	0.004	-1.223		1886	13.4286	37.018	0.000131	35.9905	0.004	-1.221		1884	15.7956	37.0109	0.000134	35.991	0.004	-1.217		1882	16.5213
1892	-0.234337	37.0221	9.5e-05	35.9923	0.004	-1.235		1892	0.220024	37.0103	9.5e-05	35.9924	0.004	-1.221		1890	0.266232	37.0247	0.000102	35.9925	0.004	-1.231		1890	15.5695	37.0179	0.000132	35.9898	0.004	-1.223		1888	13.7475	37.0186	0.000132	35.9907	0.004	-1.22		1886	15.8727	37.01	0.000133	35.9904	0.004	-1.217		1884	16.4922
1894	2.53187	37.0215	0.0001	35.9925	0.004	-1.233		1894	3.34308	37.0102	9.9e-05	35.992	0.004	-1.219		1892	2.50735	37.0238	0.000105	35.9922	0.004	-1.23		1892	15.6855	37.0186	0.000132	35.9903	0.004	-1.222		1890	14.0812	37.0187	0.000133	35.9906	0.004	-1.22		1888	15.9606	37.0102	0.000133	35.9905	0.004	-1.216		1886	16.4849
1896	5.20297	37.0214	0.000103	35.9919	0.004	-1.232		1896	6.26715	37.0101	0.000101	35.9909	0.0039	-1.217		1894	4.72384	37.024	0.000106	35.9916	0.004	-1.228		1894	15.7919	37.0187	0.000132	35.9895	0.004	-1.222		1892	14.3989	37.0186	0.000133	35.9912	0.004	-1.219		1890	16.0428	37.0105	0.000135	35.99	0.004	-1.215		1888	16.4782
1898	7.68557	37.0211	0.000106	35.9914	0.004	-1.232		1898	8.9328	37.0102	0.000105	35.9897	0.0039	-1.216		1896	6.82235	37.0245	0.000108	35.9901	0.004	-1.228		1896	15.889	37.0184	0.000132	35.9894	0.004	-1.221		1894	14.6903	37.0181	0.000133	35.9905	0.004	-1.219		1892	16.1209	37.0104	0.000136	35.9907	0.004	-1.216		1890	16.4671
1900	9.91506	37.0208	0.000109	35.9912	0.004	-1.231		1900	11.2994	37.0093	0.000108	35.9895	0.0039	-1.218		1898	8.74586	37.0238	0.00011	35.9898	0.004	-1.228		1898	15.9751	37.0178	0.000132	35.9902	0.004	-1.222		1896	14.9512	37.018	0.000134	35.9906	0.004	-1.219		1894	16.1901	37.0106	0.000136	35.991	0.004	-1.216		1892	16.453
1902	11.8485	37.0204	0.000111	35.9907	0.004	-1.231		1902	13.3373	37.0092	0.000109	35.9897	0.0039	-1.218		1900	10.4589	37.0232	0.000112	35.9885	0.004	-1.228		1900	16.0512	37.0184	0.000134	35.99	0.004	-1.222		1898	15.1796	37.0182	0.000133	35.9909	0.004	-1.219		1896	16.2521	37.0105	0.000136	35.9913	0.004	-1.215		1894	16.4376
1904	13.4782	37.0203	0.000113	35.9895	0.004	-1.23		1904	15.0383	37.0093	0.000111	35.9881	0.0039	-1.218		1902	11.9342	37.0234	0.000114	35.9894	0.004	-1.228		1902	16.1154	37.0177	0.000134	35.9894	0.004	-1.22		1900	15.3761	37.0185	0.000133	35.9904	0.0041	-1.218		1898	16.3037	37.0094	0.000136	35.9913	0.004	-1.215		1896	16.4229
1906	14.8014	37.0204	0.000116	35.9896	0.0039	-1.229		1906	16.4126	37.0094	0.000113	35.9891	0.0039	-1.217		1904	13.165	37.023	0.000115	35.9899	0.004	-1.227		1904	16.1686	37.0181	0.000133	35.9893	0.004	-1.221		1902	15.545	37.0184	0.000134	35.9906	0.0041	-1.218		1900	16.3489	37.0101	0.000135	35.9903	0.004	-1.215		1898	16.4112
1908	15.8379	37.0206	0.000119	35.9898	0.0039	-1.23		1908	17.488	37.0088	0.000116	35.9888	0.0039	-1.219		1906	14.1664	37.0229	0.000117	35.989	0.004	-1.226		1906	16.2126	37.0186	0.000134	35.9898	0.004	-1.221		1904	15.6873	37.0185	0.000135	35.9904	0.004	-1.22		1902	16.3861	37.0093	0.000134	35.9903	0.004	-1.215		1900	16.3981
1910	16.6104	37.0205	0.000119	35.9896	0.0039	-1.231		1910	18.2962	37.0085	0.000118	35.9886	0.0039	-1.219		1908	14.9614	37.0233	0.000119	35.9891	0.0039	-1.227		1908	16.2499	37.0189	0.000133	35.9902	0.004	-1.221		1906	15.8062	37.0178	0.000134	35.9908	0.004	-1.219		1904	16.4184	37.0096	0.000135	35.99	0.004	-1.215		1902	16.3815
1912	17.1605	37.0205	0.000121	35.9901	0.0039	-1.229		1912	18.8718	37.0087	0.00012	35.9891	0.0039	-1.218		1910	15.5808	37.0229	0.000122	35.989	0.0039	-1.226		1910	16.2808	37.0189	0.000134	35.9903	0.004	-1.222		1908	15.9074	37.0177	0.000132	35.9901	0.004	-1.218		1906	16.4424	37.0096	0.000136	35.9905	0.004	-1.215		1904	16.3613
1914	17.5238	37.0201	0.000123	35.9894	0.0039	-1.229		1914	19.2601	37.0089	0.000123	35.9883	0.0039	-1.217		1912	16.0492	37.0231	0.000122	35.9887	0.004	-1.226		1912	16.3059	37.0188	0.000133	35.9905	0.004	-1.221		1910	15.9917	37.0179	0.000135	35.9907	0.0041	-1.219		1908	16.4657	37.0096	0.000136	35.9896	0.004	-1.215		1906	16.3415
1916	17.7302	37.0204	0.000124	35.9889	0.0039	-1.231		1916	19.4988	37.0083	0.000124	35.9883	0.0039	-1.218		1914	16.3772	37.0234	0.000124	35.9886	0.0039	-1.227		1914	16.3279	37.0187	0.000135	35.9902	0.004	-1.221		1912	16.0631	37.018	0.000135	35.99	0.004	-1.219		1910	16.4841	37.0099	0.000135	35.9899	0.004	-1.215		1908	16.3233
1918	17.8181	37.0195	0.000126	35.9893	0.0039	-1.229		1918	19.6164	37.008	0.000126	35.9878	0.0038	-1.217		1916	16.5902	37.0229	0.000127	35.9886	0.004	-1.226		1916	16.3458	37.0193	0.000134	35.9903	0.0039	-1.222		1914	16.1219	37.018	0.000135	35.9903	0.004	-1.219		1912	16.4988	37.0098	0.000136	35.9899	0.004	-1.215		1910	16.3035
1920	17.8079	37.02	0.000128	35.9891	0.0039	-1.229		1920	19.644	37.0093	0.000129	35.9882	0.0038	-1.217		1918	16.7238	37.0229	0.000128	35.988	0.004	-1.226		1918	16.3606	37.0183	0.000134	35.9904	0.004	-1.221		1916	16.1717	37.0167	0.000135	35.9903	0.004	-1.218		1914	16.5094	37.0094	0.000136	35.9908	0.004	-1.215		1912	16.2839
1922	17.7246	37.0195	0.000128	35.9891	0.004	-1.23		1922	19.6053	37.0089	0.00013	35.9878	0.0038	-1.218		1920	16.802	37.0236	0.000129	35.9893	0.0039	-1.225		1920	16.3742	37.0188	0.000134	35.9898	0.004	-1.222		1918	16.2145	37.0167	0.000135	35.9896	0.004	-1.219		1916	16.5192	37.0091	0.000136	35.9907	0.004	-1.216		1914	16.2666
1924	17.5997	37.0199	0.000129	35.9898	0.0039	-1.229		1924	19.52	37.0088	0.000131	35.988	0.0039	-1.218		1922	16.8346	37.0236	0.00013	35.9889	0.0039	-1.225		1922	16.3854	37.0185	0.000133	35.9899	0.004	-1.221		1920	16.2515	37.0165	0.000135	35.99	0.004	-1.219		1918	16.5271	37.0095	0.000135	35.9905	0.0041	-1.215		1916	16.2505
1926	17.445	37.0202	0.00013	35.99	0.0039	-1.229		1926	19.4024	37.009	0.000131	35.9882	0.0039	-1.218		1924	16.8291	37.0234	0.00013	35.9891	0.0039	-1.224		1924	16.3943	37.0183	0.000134	35.9903	0.004	-1.221		1922	16.2824	37.0166	0.000136	35.9903	0.004	-1.219		1920	16.5353	37.0104	0.000137	35.9896	0.004	-1.215		1918	16.2348
1928	17.276	37.0199	0.000132	35.99	0.0039	-1.229		1928	19.2662	37.0091	0.000132	35.9881	0.0039	-1.217		1926	16.7988	37.0232	0.00013	35.9892	0.0039	-1.226		1926	16.4026	37.0191	0.000135	35.9903	0.004	-1.221		1924	16.3075	37.0167	0.000136	35.9901	0.0041	-1.219		1922	16.5404	37.0104	0.000136	35.991	0.004	-1.215		1920	16.2213
1930	17.1017	37.0196	0.00013	35.9892	0.0039	-1.23		1930	19.1218	37.0095	0.000132	35.9887	0.0039	-1.217		1928	16.7549	37.023	0.00013	35.9884	0.0039	-1.225		1928	16.4112	37.0187	0.000134	35.9898	0.004	-1.222		1926	16.3303	37.0169	0.000137	35.9901	0.004	-1.219		1924	16.5477	37.0097	0.000135	35.9909	0.004	-1.215		1922	16.209
1932	16.9233	37.0202	0.000131	35.9896	0.0039	-1.23		1932	18.9774	37.0098	0.000132	35.9884	0.0039	-1.218		1930	16.705	37.023	0.000131	35.9884	0.004	-1.225		1930	16.4173	37.0181	0.000133	35.99	0.004	-1.221		1928	16.3505	37.0173	0.000136	35.9904	0.004	-1.219		1926	16.5529	37.0095	0.000135	35.9905	0.004	-1.215		1924	16.1963
1934	16.7536	37.0202	0.000132	35.9899	0.0039	-1.229		1934	18.8333	37.0088	0.000132	35.9885	0.0039	-1.218		1932	16.6485	37.0231	0.000132	35.9881	0.004	-1.225		1932	16.4225	37.0189	0.000134	35.9897	0.004	-1.222		1930	16.3678	37.0169	0.000136	35.9905	0.004	-1.219		1928	16.5566	37.0092	0.000136	35.9911	0.004	-1.215		1926	16.1847
1936	16.5909	37.0197	0.000132	35.9901	0.004	-1.229		1936	18.6938	37.0088	0.000133	35.988	0.0039	-1.216		1934	16.5875	37.0232	0.000133	35.9885	0.004	-1.224		1934	16.427	37.0186	0.000134	35.9896	0.004	-1.221		1932	16.3824	37.017	0.000137	35.9897	0.004	-1.219		1930	16.56	37.01	0.000136	35.9901	0.004	-1.216		1928	16.173
1938	16.4147	37.0207	0.000131	35.9895	0.0039	-1.229		1938	18.5622	37.0098	0.000134	35.9878	0.0039	-1.217		1936	16.5258	37.0232	0.000133	35.9892	0.0039	-1.225		1936	16.4302	37.0188	0.000134	35.9896	0.004	-1.221		1934	16.3972	37.0165	0.000136	35.9898	0.004	-1.219		1932	16.5621	37.0092	0.000134	35.9899	0.004	-1.215		1930	16.163
1940	16.2557	37.0207	0.000131	35.9896	0.0039	-1.229		1940	18.4399	37.0098	0.000134	35.9879	0.0039	-1.217		1938	16.4695	37.0234	0.000132	35.989	0.0039	-1.225		1938	16.4313	37.019	0.000135	35.9897	0.004	-1.221		1936	16.4107	37.0166	0.000135	35.9893	0.004	-1.219		1934	16.5648	37.0097	0.000137	35.9898	0.004	-1.215		1932	16.1555
1942	16.1324	37.0209	0.000131	35.9897	0.004	-1.228		1942	18.3303	37.0093	0.000134	35.9886	0.0039	-1.218		1940	16.4227	37.0232	0.000132	35.9891	0.0039	-1.224		1940	16.4342	37.0187	0.000134	35.9901	0.004	-1.221		1938	16.4217	37.0161	0.000135	35.9899	0.004	-1.219		1936	16.5674	37.0101	0.000136	35.9901	0.004	-1.214		1934	16.148
1944	16.0241	37.0207	0.000131	35.9895	0.004	-1.229		1944	18.2335	37.0099	0.000131	35.9891	0.0039	-1.218		1942	16.3822	37.0226	0.000131	35.9886	0.0039	-1.224		1942	16.438	37.0187	0.000134	35.9894	0.004	-1.222		1940	16.4313	37.0155	0.000136	35.9897	0.004	-1.219		1938	16.5701	37.0101	0.000137	35.9905	0.004	-1.215		1936	16.1397
1946	15.9269	37.0207	0.000131	35.9889	0.0039	-1.229		1946	18.1458	37.0101	0.000133	35.9878	0.0039	-1.217		1944	16.3446	37.0229	0.000132	35.9882	0.0039	-1.223		1944	16.4411	37.0191	0.000133	35.9902	0.004	-1.222		1942	16.4416	37.016	0.000135	35.9902	0.004	-1.219		1940	16.5719	37.01	0.000137	35.9905	0.004	-1.215		1938	16.1307
1948	15.8426	37.0211	0.00013	35.9894	0.0039	-1.229		1948	18.0673	37.0093	0.000134	35.9876	0.0039	-1.217		1946	16.308	37.0226	0.000133	35.9888	0.0039	-1.224		1946	16.4427	37.019	0.000134	35.9905	0.004	-1.222		1944	16.4509	37.0153	0.000136	35.9903	0.004	-1.218		1942	16.5749	37.0098	0.000137	35.9906	0.004	-1.214		1940	16.122
1950	15.767	37.0209	0.000131	35.9897	0.0039	-1.229		1950	17.9972	37.0093	0.000133	35.988	0.0039	-1.217		1948	16.2769	37.0221	0.000131	35.9889	0.0039	-1.224		1948	16.444	37.0193	0.000134	35.9896	0.004	-1.221		1946	16.4585	37.0157	0.000136	35.9893	0.004	-1.219		1944	16.5761	37.0103	0.000136	35.9904	0.004	-1.216		1942	16.1116
1952	15.701	37.0206	0.000131	35.9901	0.0039	-1.229		1952	17.936	37.0095	0.000132	35.9879	0.0039	-1.218		1950	16.2513	37.0215	0.000132	35.9883	0.0039	-1.225		1950	16.4459	37.0196	0.000135	35.9898	0.004	-1.221		1948	16.4652	37.0162	0.000136	35.9894	0.004	-1.219		1946	16.5777	37.0104	0.000136	35.9906	0.004	-1.216		1944	16.1012
1954	15.6425	37.0209	0.000131	35.9898	0.004	-1.228		1954	17.8832	37.0089	0.000133	35.9885	0.0039	-1.218		1952	16.2294	37.022	0.000133	35.9886	0.0039	-1.224		1952	16.4486	37.0192	0.000133	35.9891	0.004	-1.222		1950	16.4724	37.0161	0.000135	35.9891	0.004	-1.219		1948	16.5784	37.0096	0.000137	35.9908	0.004	-1.215		1946	16.0924
1956	15.589	37.0203	0.000132	35.9897	0.0039	-1.229		1956	17.8327	37.0092	0.000133	35.9879	0.0039	-1.217		1954	16.2066	37.0234	0.000133	35.9883	0.004	-1.223		1954	16.4515	37.0196	0.000134	35.9897	0.004	-1.222		1952	16.4786	37.0156	0.000134	35.989	0.004	-1.219		1950	16.5799	37.0097	0.000136	35.9897	0.004	-1.215		1948	16.0846
1958	15.5407	37.0202	0.000131	35.9892	0.0039	-1.229		1958	17.7844	37.0092	0.000133	35.988	0.0039	-1.217		1956	16.1862	37.0238	0.000133	35.9892	0.004	-1.223		1956	16.4524	37.0192	0.000134	35.9901	0.004	-1.221		1954	16.4843	37.0156	0.000134	35.9895	0.004	-1.219		1952	16.582	37.0092	0.000136	35.9903	0.0039	-1.215		1950	16.0793
1960	15.495	37.0206	0.000129	35.9895	0.0039	-1.23		1960	17.7449	37.0092	0.000133	35.9887	0.0039	-1.218		1958	16.1704	37.0227	0.000133	35.9889	0.0039	-1.224		1958	16.4536	37.0192	0.000134	35.9893	0.004	-1.221		1956	16.4894	37.0161	0.000134	35.9894	0.004	-1.219		1954	16.5838	37.0098	0.000135	35.9902	0.004	-1.215		1952	16.0752
1962	15.4524	37.0209	0.00013	35.9901	0.0039	-1.23		1962	17.7118	37.009	0.000132	35.9885	0.0039	-1.218		1960	16.1606	37.0227	0.000133	35.989	0.004	-1.224		1960	16.4553	37.019	0.000134	35.9898	0.004	-1.222		1958	16.4936	37.0162	0.000137	35.9905	0.004	-1.219		1956	16.5842	37.0094	0.000137	35.9903	0.004	-1.214		1954	16.073
1964	15.418	37.0211	0.00013	35.9897	0.0039	-1.229		1964	17.6805	37.0089	0.000131	35.9879	0.0039	-1.218		1962	16.1545	37.0233	0.000132	35.9892	0.0039	-1.223		1962	16.4566	37.0193	0.000134	35.9902	0.004	-1.221		1960	16.4959	37.0158	0.000137	35.9904	0.004	-1.218		1958	16.5856	37.0087	0.000137	35.9904	0.004	-1.215		1956	16.0682
1966	15.3942	37.0211	0.00013	35.9898	0.0039	-1.229		1966	17.6536	37.0093	0.000133	35.9885	0.0039	-1.216		1964	16.1464	37.0234	0.000132	35.9891	0.0039	-1.223		1964	16.4578	37.0188	0.000134	35.9899	0.004	-1.221		1962	16.5	37.0163	0.000137	35.9901	0.004	-1.219		1960	16.5888	37.0095	0.000135	35.9905	0.0039	-1.215		1958	16.0635
1968	15.377	37.0211	0.00013	35.99	0.004	-1.229		1968	17.6316	37.0092	0.000133	35.9883	0.0039	-1.217		1966	16.1366	37.0224	0.000132	35.9885	0.0039	-1.224		1966	16.4594	37.0192	0.000134	35.99	0.004	-1.221		1964	16.5045	37.0163	0.000136	35.99	0.004	-1.22		1962	16.5905	37.0089	0.000135	35.9902	0.004	-1.216		1960	16.0609
1970	15.3586	37.0212	0.00013	35.9896	0.0039	-1.229		1970	17.6154	37.0097	0.000132	35.9889	0.0039	-1.218		1968	16.129	37.0232	0.000132	35.989	0.0039	-1.224		1968	16.4591	37.0189	0.000134	35.9902	0.004	-1.222		1966	16.5074	37.0157	0.000135	35.9896	0.004	-1.219		1964	16.5911	37.0083	0.000135	35.9899	0.004	-1.215		1962	16.0595
1972	15.3452	37.0201	0.000129	35.9897	0.0039	-1.229		1972	17.6019	37.0099	0.000132	35.9879	0.0039	-1.217		1970	16.1235	37.0234	0.000132	35.9882	0.004	-1.223		1970	16.4606	37.019	0.000133	35.9905	0.004	-1.221		1968	16.5099	37.0149	0.000136	35.9895	0.004	-1.218		1966	16.5921	37.0089	0.000135	35.9902	0.0039	-1.215		1964	16.0574
1974	15.3339	37.0208	0.000128	35.9893	0.0039	-1.229		1974	17.5869	37.0098	0.000131	35.9885	0.0039	-1.218		1972	16.12	37.023	0.000134	35.989	0.0039	-1.224		1972	16.4618	37.0197	0.000135	35.9897	0.004	-1.222		1970	16.5119	37.0157	0.000136	35.9897	0.004	-1.219		1968	16.5919	37.0092	0.000136	35.9904	0.004	-1.215		1966	16.053
1976	15.3209	37.0209	0.00013	35.9896	0.0039	-1.228		1976	17.5736	37.0092	0.000132	35.9883	0.0039	-1.217		1974	16.1172	37.0226	0.000133	35.989	0.004	-1.223		1974	16.4639	37.0197	0.000134	35.9895	0.004	-1.221		1972	16.5136	37.016	0.000135	35.9897	0.004	-1.219		1970	16.5935	37.01	0.000135	35.9902	0.004	-1.214		1968	16.0506
1978	15.307	37.0213	0.000129	35.9894	0.0039	-1.229		1978	17.5612	37.0093	0.000132	35.9885	0.0039	-1.218		1976	16.1133	37.0235	0.000133	35.9889	0.004	-1.223		1976	16.4648	37.0196	0.000134	35.9897	0.004	-1.222		1974	16.5149	37.0161	0.000135	35.99	0.004	-1.219		1972	16.5953	37.0096	0.000135	35.9902	0.004	-1.215		1970	16.0501
1980	15.2909	37.021	0.00013	35.9888	0.0039	-1.229		1980	17.5491	37.0099	0.000131	35.9885	0.0039	-1.217		1978	16.1106	37.0236	0.000132	35.9889	0.0039	-1.223		1978	16.465	37.0191	0.000134	35.9895	0.004	-1.221		1976	16.5154	37.0144	0.000135	35.9898	0.004	-1.219		1974	16.5954	37.0093	0.000135	35.9907	0.0039	-1.215		1972	16.0487
1982	15.2777	37.0208	0.000129	35.9894	0.0039	-1.229		1982	17.5385	37.0093	0.000132	35.9884	0.0039	-1.217		1980	16.1084	37.0236	0.000132	35.9892	0.0039	-1.223		1980	16.4633	37.0185	0.000134	35.9898	0.004	-1.221		1978	16.5167	37.0151	0.000135	35.9899	0.004	-1.218		1976	16.5971	37.0095	0.000135	35.99	0.004	-1.216		1974	16.0478
1984	15.2653	37.0213	0.000129	35.9896	0.0039	-1.229		1984	17.5306	37.0099	0.000132	35.9891	0.0039	-1.217		1982	16.1051	37.0235	0.000132	35.9891	0.0039	-1.224		1982	16.4638	37.0189	0.000134	35.9903	0.004	-1.222		1980	16.5182	37.0154	0.000136	35.9898	0.004	-1.219		1978	16.5985	37.0093	0.000135	35.9897	0.004	-1.215		1976	16.0489
1986	15.2543	37.0207	0.00013	35.9901	0.0039	-1.228		1986	17.5221	37.0091	0.000132	35.9884	0.0039	-1.217		1984	16.1001	37.0243	0.000132	35.9886	0.0039	-1.223		1984	16.4644	37.0194	0.000134	35.9901	0.004	-1.222		1982	16.5206	37.015	0.000136	35.9899	0.0039	-1.218		1980	16.6	37.0096	0.000136	35.9897	0.004	-1.215		1978	16.0507
1988	15.2492	37.0209	0.000129	35.9901	0.004	-1.229		1988	17.5163	37.0087	0.000131	35.9885	0.0039	-1.218		1986	16.096	37.0239	0.000132	35.9884	0.0039	-1.223		1986	16.4657	37.0187	0.000133	35.9899	0.004	-1.222		1984	16.5231	37.0148	0.000136	35.9901	0.004	-1.219		1982	16.5997	37.0096	0.000136	35.9902	0.004	-1.216		1980	16.0528
1990	15.2452	37.0208	0.000129	35.9898	0.0039	-1.229		1990	17.5109	37.0088	0.000131	35.9887	0.0039	-1.217		1988	16.0947	37.0241	0.000132	35.989	0.004	-1.224		1988	16.465	37.0187	0.000135	35.99	0.004	-1.221		1986	16.5239	37.0149	0.000134	35.9895	0.004	-1.22		1984	16.6016	37.0101	0.000136	35.9905	0.004	-1.215		1982	16.0542
1992	15.2408	37.0218	0.000129	35.9901	0.0039	-1.229		1992	17.5065	37.0085	0.000132	35.9884	0.0039	-1.217		1990	16.0956	37.0242	0.000132	35.9893	0.004	-1.223		1990	16.4632	37.0195	0.000135	35.9893	0.004	-1.221		1988	16.5252	37.015	0.000135	35.9895	0.004	-1.218		1986	16.603	37.0097	0.000136	35.9904	0.004	-1.215		1984	16.0554
1994	15.2426	37.0211	0.00013	35.9902	0.004	-1.229		1994	17.5011	37.0089	0.000132	35.9883	0.0039	-1.217		1992	16.0974	37.0245	0.000133	35.9895	0.0039	-1.223		1992	16.4615	37.0194	0.000134	35.9901	0.004	-1.221		1990	16.5254	37.0151	0.000135	35.9897	0.004	-1.219		1988	16.6045	37.0094	0.000135	35.9896	0.004	-1.215		1986	16.0571
1996	15.2434	37.0212	0.00013	35.9898	0.004	-1.229		1996	17.4962	37.0094	0.000132	35.9888	0.0039	-1.218		1994	16.0966	37.0245	0.000132	35.9889	0.0039	-1.223		1994	16.4604	37.0194	0.000132	35.9896	0.004	-1.222		1992	16.5264	37.0146	0.000135	35.9898	0.0039	-1.219		1990	16.6036	37.0095	0.000136	35.9898	0.004	-1.215		1988	16.0573
1998	15.2402	37.022	0.000129	35.9906	0.004	-1.228		1998	17.4907	37.0099	0.000133	35.9889	0.0039	-1.218		1996	16.0921	37.0246	0.000132	35.9892	0.0039	-1.224		1996	16.4591	37.0184	0.000134	35.9895	0.004	-1.222		1994	16.5276	37.0151	0.000135	35.9892	0.004	-1.219		1992	16.6041	37.0097	0.000135	35.9896	0.004	-1.215		1990	16.0575
2000	15.2359	37.0206	0.000129	35.9903	0.0039	-1.23		2000	17.4868	37.0099	0.000132	35.9892	0.0039	-1.217		1998	16.0891	37.024	0.000131	35.9893	0.0039	-1.224		1998	16.4582	37.0196	0.000134	35.9894	0.004	-1.222		1996	16.5292	37.0153	0.000134	35.9893	0.004	-1.219		1994	16.603	37.0091	0.000136	35.9899	0.004	-1.216		1992	16.0577
2002	15.2287	37.0206	0.00013	35.9894	0.0039	-1.229		2002	17.4829	37.0096	0.000133	35.9891	0.0039	-1.216		2000	16.0907	37.0235	0.000132	35.9893	0.004	-1.223		2000	16.4584	37.0189	0.000134	35.9897	0.004	-1.222		1998	16.5307	37.0148	0.000134	35.9892	0.004	-1.219		1996	16.6041	37.01	0.000136	35.9901	0.004	-1.215		1994	16.0571
2004	15.2254	37.0209	0.000129	35.9911	0.0039	-1.229		2004	17.4786	37.0095	0.000131	35.9884	0.0039	-1.216		2002	16.0935	37.0233	0.000133	35.9888	0.0039	-1.223		2002	16.4573	37.0187	0.000134	35.9899	0.004	-1.221		2000	16.5311	37.0146	0.000135	35.9892	0.004	-1.218		1998	16.6029	37.0101	0.000136	35.9903	0.0039	-1.215		1996	16.0541
2006	15.2276	37.0213	0.000131	35.9898	0.0039	-1.229		2006	17.4754	37.009	0.00013	35.989	0.0039	-1.218		2004	16.0919	37.0241	0.000132	35.9895	0.004	-1.223		2004	16.4559	37.0183	0.000133	35.99	0.004	-1.221		2002	16.5316	37.0147	0.000135	35.9895	0.004	-1.219		2000	16.6031	37.0102	0.000136	35.9896	0.004	-1.216		1998	16.0511
2008	15.2378	37.0213	0.000129	35.99	0.0039	-1.229		2008	17.4719	37.0094	0.00013	35.9891	0.0039	-1.218		2006	16.0869	37.0237	0.000133	35.9888	0.004	-1.224		2006	16.4548	37.0191	0.000132	35.9901	0.004	-1.22		2004	16.5303	37.0144	0.000135	35.9899	0.0039	-1.218		2002	16.6029	37.0097	0.000136	35.9899	0.004	-1.216		2000	16.0497
2010	15.2445	37.0213	0.00013	35.99	0.0039	-1.229		2010	17.4684	37.0093	0.00013	35.9884	0.0039	-1.217		2008	16.0828	37.0242	0.000133	35.9887	0.004	-1.223		2008	16.4557	37.0191	0.000133	35.9892	0.004	-1.221		2006	16.5305	37.0147	0.000137	35.9901	0.004	-1.218		2004	16.604	37.0101	0.000137	35.9899	0.004	-1.214		2002	16.0485
2012	15.2447	37.0207	0.00013	35.9898	0.0039	-1.229		2012	17.466	37.0096	0.000132	35.9878	0.0039	-1.218		2010	16.0805	37.0242	0.000132	35.9889	0.0039	-1.223		2010	16.4567	37.0188	0.000132	35.9898	0.004	-1.221		2008	16.5314	37.0144	0.000135	35.9892	0.004	-1.219		2006	16.6049	37.0092	0.000136	35.9902	0.0039	-1.216		2004	16.0478
2014	15.2373	37.0216	0.00013	35.9895	0.004	-1.229		2014	17.4627	37.0092	0.000131	35.9883	0.0038	-1.218		2012	16.0813	37.0246	0.000132	35.9888	0.0039	-1.223		2012	16.457	37.0192	0.000132	35.9899	0.004	-1.222		2010	16.5332	37.014	0.000134	35.9892	0.004	-1.219		2008	16.607	37.0095	0.000135	35.9899	0.004	-1.215		2006	16.0473
2016	15.2295	37.0217	0.00013	35.9902	0.0039	-1.229		2016	17.4588	37.0085	0.000131	35.9885	0.0039	-1.217		2014	16.0807	37.0244	0.000131	35.9887	0.004	-1.224		2014	16.4577	37.0191	0.000132	35.9893	0.004	-1.222		2012	16.5339	37.0139	0.000134	35.9897	0.004	-1.22		2010	16.6067	37.0097	0.000136	35.9889	0.004	-1.213		2008	16.0455
2018	15.2321	37.0212	0.00013	35.9892	0.004	-1.229		2018	17.4548	37.0094	0.000131	35.9881	0.0039	-1.217		2016	16.076	37.0242	0.000133	35.989	0.0039	-1.223		2016	16.4581	37.019	0.000134	35.9898	0.004	-1.221		2014	16.5353	37.0136	0.000133	35.9893	0.004	-1.219		2012	16.6076	37.0103	0.000137	35.9895	0.0039	-1.215		2010	16.0449
2020	15.2334	37.0215	0.000129	35.9898	0.004	-1.229		2020	17.4529	37.0091	0.000131	35.9887	0.0039	-1.218		2018	16.0723	37.0241	0.000132	35.9892	0.004	-1.224		2018	16.4585	37.0198	0.000135	35.9904	0.004	-1.222		2016	16.5364	37.0145	0.000133	35.9892	0.004	-1.219		2014	16.6086	37.0102	0.000135	35.9897	0.004	-1.216		2012	16.0457
2022	15.2282	37.0209	0.000129	35.9907	0.0039	-1.229		2022	17.4546	37.009	0.000132	35.9871	0.0039	-1.217		2020	16.0721	37.0245	0.000132	35.9895	0.004	-1.223		2020	16.4566	37.0193	0.000133	35.9902	0.004	-1.221		2018	16.5376	37.0133	0.000134	35.9892	0.004	-1.219		2016	16.6099	37.0103	0.000135	35.9904	0.004	-1.216		2014	16.0468
2024	15.2204	37.021	0.000129	35.9904	0.0039	-1.228		2024	17.4534	37.0095	0.000131	35.9881	0.0039	-1.218		2022	16.0739	37.0248	0.000132	35.9886	0.0039	-1.223		2022	16.4577	37.019	0.000135	35.9899	0.004	-1.22		2020	16.5388	37.0135	0.000136	35.99	0.004	-1.219		2018	16.6102	37.0101	0.000136	35.9898	0.004	-1.215		2016	16.0473
2026	15.2208	37.0211	0.000129	35.9893	0.0039	-1.229		2026	17.4476	37.0093	0.000131	35.9883	0.0039	-1.218		2024	16.0763	37.0245	0.000132	35.9899	0.004	-1.223		2024	16.4598	37.0195	0.000134	35.9892	0.004	-1.221		2022	16.5384	37.014	0.000135	35.9895	0.004	-1.218		2020	16.61	37.0097	0.000136	35.9896	0.004	-1.215		2018	16.0485
2028	15.2267	37.0211	0.000129	35.9896	0.004	-1.229		2028	17.4463	37.0096	0.000131	35.9886	0.0039	-1.218		2026	16.0822	37.0244	0.000133	35.9889	0.0039	-1.223		2026	16.4628	37.0189	0.000133	35.9894	0.004	-1.223		2024	16.5391	37.0145	0.000136	35.9896	0.004	-1.219		2022	16.6105	37.0104	0.000135	35.9903	0.004	-1.216		2020	16.0492
2030	15.2307	37.0208	0.000129	35.99	0.0039	-1.228		2030	17.4465	37.0088	0.000131	35.9882	0.0039	-1.218		2028	16.0846	37.0242	0.000133	35.9892	0.004	-1.224		2028	16.4652	37.019	0.000132	35.9899	0.004	-1.221		2026	16.5396	37.0141	0.000134	35.9893	0.004	-1.219		2024	16.6108	37.01	0.000135	35.9904	0.004	-1.216		2022	16.0499
2032	15.2329	37.0211	0.000129	35.9894	0.004	-1.23		2032	17.4445	37.0092	0.000132	35.9886	0.0039	-1.218		2030	16.0817	37.0238	0.000132	35.9897	0.004	-1.223		2030	16.4672	37.0185	0.000132	35.9901	0.004	-1.222		2028	16.5405	37.0141	0.000135	35.9902	0.004	-1.218		2026	16.6104	37.0104	0.000135	35.9905	0.004	-1.215		2024	16.0503
2034	15.232	37.0205	0.000129	35.9895	0.0039	-1.23		2034	17.44	37.0095	0.000132	35.988	0.0039	-1.217		2032	16.0765	37.0245	0.000133	35.9895	0.004	-1.223		2032	16.4669	37.019	0.000133	35.9899	0.004	-1.221		2030	16.5401	37.014	0.000135	35.9901	0.004	-1.218		2028	16.61	37.0103	0.000136	35.9897	0.004	-1.215		2026	16.0489
2036	15.2345	37.0204	0.000128	35.9897	0.0039	-1.229		2036	17.4388	37.0092	0.000132	35.9877	0.0039	-1.217		2034	16.0719	37.0243	0.000133	35.9891	0.004	-1.223		2034	16.4666	37.0194	0.000135	35.9903	0.0039	-1.221		2032	16.5396	37.0141	0.000135	35.9903	0.004	-1.219		2030	16.6099	37.0104	0.000135	35.9906	0.004	-1.215		2028	16.0457
2038	15.2353	37.021	0.000129	35.9894	0.0039	-1.228		2038	17.4405	37.0087	0.000132	35.988	0.0039	-1.217		2036	16.0685	37.0242	0.000133	35.9891	0.004	-1.223		2036	16.4661	37.0192	0.000134	35.9893	0.0039	-1.222		2034	16.5402	37.0132	0.000136	35.9898	0.004	-1.219		2032	16.6105	37.0108	0.000135	35.9902	0.004	-1.215		2030	16.0442
2040	15.2349	37.0201	0.00013	35.9902	0.0039	-1.229		2040	17.44	37.0087	0.000132	35.9885	0.0039	-1.218		2038	16.0662	37.0242	0.000133	35.9891	0.004	-1.223		2038	16.4664	37.0185	0.000134	35.9898	0.004	-1.221		2036	16.5403	37.0134	0.000135	35.9897	0.004	-1.219		2034	16.6116	37.0105	0.000136	35.9898	0.004	-1.215		2032	16.0442
2042	15.2364	37.0213	0.000129	35.9901	0.004	-1.229		2042	17.4401	37.0094	0.000132	35.9886	0.0039	-1.218		2040	16.0662	37.0248	0.000134	35.9891	0.004	-1.224		2040	16.4664	37.0189	0.000133	35.9899	0.004	-1.223		2038	16.5403	37.0141	0.000135	35.9903	0.004	-1.219		2036	16.6109	37.0109	0.000137	35.9905	0.004	-1.215		2034	16.0456
2044	15.234	37.0214	0.000129	35.9898	0.0039	-1.229		2044	17.4429	37.0094	0.000131	35.9882	0.0039	-1.219		2042	16.0677	37.0249	0.000134	35.9895	0.004	-1.222		2042	16.467	37.0199	0.000134	35.9896	0.004	-1.221		2040	16.5396	37.0142	0.000135	35.9897	0.004	-1.218		2038	16.6121	37.01	0.000136	35.9903	0.004	-1.215		2036	16.0476
2046	15.2323	37.0215	0.00013	35.9898	0.0039	-1.229		2046	17.4432	37.0098	0.000131	35.9887	0.0039	-1.218		2044	16.0677	37.0251	0.000134	35.9899	0.004	-1.223		2044	16.4678	37.0197	0.000136	35.9901	0.0039	-1.221		2042	16.5387	37.0142	0.000135	35.989	0.004	-1.218		2040	16.6117	37.0098	0.000136	35.9897	0.0039	-1.215		2038	16.0493
2048	15.2261	37.0211	0.000129	35.9898	0.0039	-1.229		2048	17.44	37.0095	0.000131	35.9877	0.0039	-1.218		2046	16.065	37.0252	0.000133	35.9889	0.004	-1.224		2046	16.4699	37.0195	0.000133	35.9901	0.004	-1.222		2044	16.5372	37.0142	0.000136	35.9897	0.0039	-1.219		2042	16.6133	37.0106	0.000137	35.99	0.004	-1.215		2040	16.0476
2050	15.2198	37.0205	0.000131	35.9895	0.0039	-1.23		2050	17.4361	37.0092	0.000132	35.9884	0.0039	-1.218		2048	16.0631	37.0241	0.000132	35.9896	0.0039	-1.224		2048	16.4715	37.0198	0.000133	35.9915	0.004	-1.221		2046	16.5368	37.0144	0.000136	35.9899	0.004	-1.219		2044	16.6131	37.0106	0.000137	35.99	0.004	-1.215		2042	16.0447
2052	15.2208	37.0209	0.00013	35.9891	0.0039	-1.229		2052	17.435	37.0091	0.000132	35.9886	0.0039	-1.216		2050	16.0653	37.0239	0.000133	35.9898	0.0039	-1.223		2050	16.4713	37.0197	0.000135	35.9909	0.004	-1.221		2048	16.5368	37.0147	0.000136	35.9896	0.004	-1.219		2046	16.6138	37.0107	0.000136	35.9904	0.004	-1.215		2044	16.0418
2054	15.2279	37.0204	0.000128	35.9892	0.004	-1.229		2054	17.4368	37.0093	0.000132	35.9878	0.0039	-1.218		2052	16.0677	37.0239	0.000133	35.9891	0.004	-1.224		2052	16.4714	37.0195	0.000134	35.9908	0.004	-1.222		2050	16.5361	37.0145	0.000136	35.99	0.004	-1.218		2048	16.6134	37.0105	0.000135	35.9901	0.004	-1.216		2046	16.0388
2056	15.2328	37.0209	0.000129	35.9901	0.0039	-1.229		2056	17.436	37.0092	0.000131	35.9882	0.0039	-1.219		2054	16.0666	37.0238	0.000132	35.9894	0.004	-1.223		2054	16.4721	37.0203	0.000134	35.9903	0.004	-1.221		2052	16.5343	37.0142	0.000134	35.9898	0.004	-1.218		2050	16.6142	37.01	0.000135	35.9906	0.004	-1.216		2048	16.0379
2058	15.2334	37.0206	0.000129	35.99	0.0039	-1.229		2058	17.4347	37.0094	0.000131	35.9883	0.0039	-1.217		2056	16.0642	37.0247	0.000133	35.9899	0.004	-1.223		2056	16.4714	37.0195	0.000134	35.9905	0.004	-1.221		2054	16.5341	37.0141	0.000134	35.9899	0.004	-1.218		2052	16.6132	37.0103	0.000137	35.9906	0.004	-1.215		2050	16.0382
2060	15.2232	37.0209	0.000129	35.9895	0.0039	-1.229		2060	17.4358	37.0093	0.000132	35.9881	0.0039	-1.217		2058	16.0668	37.0245	0.000134	35.9899	0.004	-1.223		2058	16.473	37.0196	0.000134	35.9902	0.004	-1.221		2056	16.5348	37.014	0.000133	35.9899	0.004	-1.219		2054	16.6133	37.0099	0.000136	35.9899	0.004	-1.214		2052	16.0377
2062	15.2151	37.0206	0.000131	35.9899	0.0039	-1.229		2062	17.4338	37.0086	0.000131	35.9888	0.0039	-1.217		2060	16.0754	37.0246	0.000134	35.9893	0.004	-1.223		2060	16.4762	37.0204	0.000134	35.9899	0.004	-1.221		2058	16.5349	37.0142	0.000135	35.9896	0.004	-1.219		2056	16.6128	37.0104	0.000137	35.9905	0.004	-1.216		2054	16.0373
2064	15.2092	37.021	0.000129	35.9904	0.0039	-1.229		2064	17.429	37.0092	0.000132	35.9883	0.0039	-1.217		2062	16.0768	37.0247	0.000133	35.9887	0.004	-1.224		2062	16.4787	37.02	0.000134	35.9898	0.004	-1.222		2060	16.5355	37.0139	0.000135	35.9901	0.004	-1.218		2058	16.6139	37.0098	0.000134	35.9898	0.004	-1.217		2056	16.037
2066	15.2069	37.0215	0.000128	35.9903	0.0039	-1.23		2066	17.429	37.0092	0.000132	35.9878	0.0039	-1.218		2064	16.0688	37.0248	0.000132	35.989	0.004	-1.223		2064	16.4787	37.0201	0.000134	35.9897	0.004	-1.221		2062	16.536	37.0142	0.000135	35.9902	0.004	-1.219		2060	16.6124	37.0104	0.000135	35.9896	0.004	-1.214		2058	16.0367
2068	15.2089	37.0213	0.00013	35.9905	0.0039	-1.229		2068	17.4323	37.0093	0.000131	35.9876	0.0038	-1.219		2066	16.0613	37.0246	0.000134	35.9894	0.004	-1.223		2066	16.4786	37.0196	0.000134	35.9891	0.004	-1.222		2064	16.5364	37.0144	0.000134	35.9907	0.004	-1.218		2062	16.6127	37.0109	0.000137	35.9907	0.004	-1.214		2060	16.0361
2070	15.2088	37.0213	0.000129	35.9901	0.004	-1.228		2070	17.4328	37.009	0.000131	35.9876	0.0039	-1.219		2068	16.0582	37.0237	0.000133	35.9893	0.004	-1.225		2068	16.4791	37.0195	0.000134	35.9897	0.004	-1.222		2066	16.5371	37.0142	0.000135	35.9902	0.004	-1.219		2064	16.6132	37.0107	0.000136	35.99	0.004	-1.215		2062	16.0349
2072	15.2122	37.0216	0.00013	35.9896	0.0039	-1.229		2072	17.4325	37.0084	0.00013	35.9884	0.0039	-1.217		2070	16.0601	37.0242	0.000132	35.9888	0.004	-1.224		2070	16.4788	37.0196	0.000134	35.9901	0.004	-1.221		2068	16.5366	37.0146	0.000136	35.9901	0.004	-1.219		2066	16.6146	37.0102	0.000136	35.9896	0.004	-1.216		2064	16.0364
2074	15.2153	37.0213	0.00013	35.9891	0.0039	-1.229		2074	17.4338	37.0085	0.000132	35.9879	0.0038	-1.217		2072	16.0622	37.024	0.000132	35.9889	0.004	-1.223		2072	16.4758	37.0195	0.000134	35.99	0.004	-1.221		2070	16.5366	37.0145	0.000134	35.9902	0.004	-1.219		2068	16.6135	37.011	0.000135	35.9904	0.004	-1.215		2066	16.0378
2076	15.2128	37.0211	0.000131	35.9906	0.004	-1.228		2076	17.4362	37.0089	0.000132	35.9882	0.0039	-1.217		2074	16.0611	37.024	0.000133	35.989	0.004	-1.222		2074	16.4738	37.0196	0.000133	35.9886	0.004	-1.221		2072	16.5372	37.015	0.000134	35.9896	0.004	-1.219		2070	16.615	37.0107	0.000136	35.9897	0.004	-1.215		2068	16.0394
2078	15.2097	37.021	0.000129	35.9902	0.0039	-1.229		2078	17.4378	37.0093	0.000132	35.988	0.0039	-1.218		2076	16.0587	37.0243	0.000134	35.9884	0.0039	-1.223		2076	16.4708	37.0202	0.000134	35.9889	0.004	-1.221		2074	16.5368	37.0144	0.000136	35.9888	0.0039	-1.218		2072	16.615	37.0096	0.000135	35.9894	0.004	-1.216		2070	16.0407
2080	15.2091	37.0214	0.000129	35.9897	0.0039	-1.229		2080	17.4394	37.0094	0.000132	35.9881	0.0039	-1.218		2078	16.0591	37.0239	0.000134	35.9883	0.004	-1.223		2078	16.4682	37.0196	0.000134	35.9911	0.004	-1.222		2076	16.5369	37.0153	0.000136	35.9892	0.0039	-1.219		2074	16.6158	37.0109	0.000135	35.9896	0.0039	-1.215		2072	16.0394
2082	15.2138	37.0208	0.00013	35.9905	0.0039	-1.229		2082	17.4396	37.009	0.000133	35.9884	0.0039	-1.217		2080	16.0627	37.0243	0.000133	35.9887	0.004	-1.224		2080	16.4653	37.0191	0.000134	35.9903	0.004	-1.221		2078	16.5363	37.015	0.000136	35.99	0.0039	-1.219		2076	16.615	37.0097	0.000135	35.9904	0.004	-1.214		2074	16.0389
2084	15.221	37.0213	0.000129	35.9895	0.0039	-1.23		2084	17.4391	37.0086	0.000134	35.9887	0.0039	-1.217		2082	16.0635	37.0246	0.000132	35.989	0.004	-1.224		2082	16.4636	37.0198	0.000133	35.9901	0.004	-1.221		2080	16.5371	37.015	0.000136	35.9896	0.0039	-1.219		2078	16.6157	37.0096	0.000136	35.9899	0.004	-1.215		2076	16.0385
2086	15.2227	37.0213	0.000129	35.9899	0.004	-1.229		2086	17.4396	37.0101	0.000133	35.9889	0.0039	-1.218		2084	16.0609	37.0239	0.000132	35.9885	0.004	-1.224		2084	16.463	37.0195	0.000133	35.99	0.004	-1.222		2082	16.5374	37.0155	0.000134	35.9902	0.004	-1.219		2080	16.6148	37.0097	0.000137	35.9899	0.004	-1.215		2078	16.0393
2088	15.2242	37.0214	0.000129	35.9902	0.004	-1.229		2088	17.4414	37.0098	0.00013	35.9878	0.0039	-1.218		2086	16.0579	37.0236	0.000133	35.9891	0.004	-1.223		2086	16.4631	37.0198	0.000133	35.99	0.004	-1.221		2084	16.5373	37.0158	0.000132	35.9901	0.004	-1.219		2082	16.6147	37.0101	0.000135	35.9899	0.004	-1.215		2080	16.0403
2090	15.2255	37.0215	0.00013	35.9907	0.004	-1.229		2090	17.4415	37.0094	0.000131	35.9885	0.0039	-1.217		2088	16.0552	37.0242	0.000134	35.989	0.0039	-1.223		2088	16.4624	37.0196	0.000134	35.9897	0.004	-1.222		2086	16.5374	37.015	0.000134	35.9897	0.004	-1.218		2084	16.6142	37.01	0.000133	35.9901	0.0039	-1.216		2082	16.0415
2092	15.224	37.0221	0.00013	35.9895	0.004	-1.228		2092	17.4413	37.01	0.000132	35.9884	0.0039	-1.218		2090	16.0554	37.025	0.000133	35.989	0.004	-1.225		2090	16.4633	37.0195	0.000134	35.9898	0.0039	-1.222		2088	16.5381	37.0142	0.000136	35.9899	0.004	-1.218		2086	16.6142	37.0096	0.000134	35.9901	0.004	-1.215		2084	16.0415
2094	15.2236	37.0216	0.000129	35.9899	0.004	-1.23		2094	17.4427	37.0093	0.000132	35.9885	0.0039	-1.218		2092	16.055	37.0244	0.000132	35.9884	0.004	-1.224		2092	16.4627	37.0195	0.000134	35.9907	0.004	-1.222		2090	16.538	37.0144	0.000136	35.9904	0.004	-1.218		2088	16.6133	37.01	0.000136	35.9898	0.004	-1.215		2086	16.041
2096	15.2228	37.0206	0.000129	35.9899	0.0039	-1.229		2096	17.4432	37.0093	0.000133	35.9885	0.0039	-1.216		2094	16.0546	37.0238	0.000132	35.9899	0.004	-1.223		2094	16.4631	37.0189	0.000134	35.9906	0.0039	-1.222		2092	16.5385	37.0145	0.000135	35.9907	0.004	-1.219		2090	16.6132	37.0101	0.000136	35.9897	0.004	-1.216		2088	16.0391
2098	15.2245	37.0206	0.000129	35.9891	0.0039	-1.229		2098	17.4442	37.0098	0.000131	35.9885	0.0039	-1.218		2096	16.0545	37.0237	0.000133	35.9892	0.004	-1.223		2096	16.464	37.0193	0.000135	35.9901	0.004	-1.222		2094	16.5383	37.0147	0.000135	35.9895	0.004	-1.218		2092	16.613	37.0102	0.000136	35.9894	0.004	-1.215		2090	16.0356
2100	15.2283	37.0207	0.000129	35.9902	0.004	-1.229		2100	17.4426	37.0099	0.000132	35.9878	0.0039	-1.218		2098	16.0539	37.0245	0.000133	35.9886	0.004	-1.223		2098	16.4628	37.0198	0.000134	35.9899	0.004	-1.221		2096	16.5377	37.0146	0.000135	35.9894	0.004	-1.218		2094	16.6134	37.0102	0.000136	35.9892	0.0039	-1.215		2092	16.0342
2102	15.2314	37.0217	0.00013	35.9901	0.004	-1.23		2102	17.4422	37.0099	0.000131	35.9879	0.0039	-1.218		2100	16.0562	37.0246	0.000132	35.9891	0.004	-1.223		2100	16.4627	37.0201	0.000135	35.9897	0.004	-1.222		2098	16.5364	37.0137	0.000136	35.9899	0.004	-1.219		2096	16.614	37.0096	0.000136	35.99	0.004	-1.214		2094	16.0348
2104	15.2334	37.0216	0.00013	35.9899	0.004	-1.229		2104	17.4409	37.0095	0.000132	35.9888	0.0039	-1.218		2102	16.0593	37.0237	0.000133	35.9891	0.004	-1.224		2102	16.4632	37.0198	0.000134	35.9901	0.004	-1.222		2100	16.5364	37.0142	0.000135	35.9907	0.004	-1.219		2098	16.6131	37.0096	0.000136	35.99	0.0039	-1.216		2096	16.0331
2106	15.2358	37.0217	0.00013	35.9901	0.004	-1.229		2106	17.439	37.0094	0.000132	35.9886	0.0039	-1.216		2104	16.0595	37.0237	0.000133	35.9891	0.0039	-1.223		2104	16.4634	37.0204	0.000134	35.9909	0.004	-1.221		2102	16.5352	37.0148	0.000134	35.99	0.004	-1.219		2100	16.6135	37.0095	0.000135	35.9899	0.004	-1.216		2098	16.0311
2108	15.2385	37.0224	0.000129	35.9904	0.004	-1.229		2108	17.4387	37.0096	0.000133	35.9884	0.0039	-1.216		2106	16.057	37.0241	0.000134	35.9886	0.004	-1.224		2106	16.4652	37.0198	0.000134	35.9896	0.004	-1.221		2104	16.5341	37.0147	0.000135	35.9899	0.004	-1.218		2102	16.6126	37.01	0.000135	35.9903	0.004	-1.215		2100	16.0285
2110	15.2394	37.0211	0.00013	35.9902	0.004	-1.228		2110	17.4387	37.0097	0.000132	35.988	0.0039	-1.218		2108	16.0545	37.0246	0.000132	35.9895	0.004	-1.223		2108	16.4673	37.0195	0.000134	35.9896	0.004	-1.222		2106	16.5345	37.0149	0.000135	35.9903	0.004	-1.218		2104	16.6144	37.0102	0.000135	35.9892	0.004	-1.216		2102	16.0259
2112	15.24	37.0215	0.00013	35.9899	0.004	-1.229		2112	17.4391	37.0097	0.000132	35.9883	0.0039	-1.218		2110	16.057	37.0238	0.000133	35.9893	0.004	-1.223		2110	16.4679	37.0188	0.000131	35.9901	0.004	-1.222		2108	16.5339	37.0149	0.000135	35.9894	0.004	-1.219		2106	16.6139	37.0102	0.000135	35.9901	0.004	-1.215		2104	16.0242
2114	15.2396	37.0218	0.000129	35.9897	0.0039	-1.229		2114	17.4382	37.0095	0.000133	35.989	0.0039	-1.218		2112	16.0604	37.0234	0.000134	35.9895	0.004	-1.224		2112	16.4677	37.0187	0.000133	35.99	0.004	-1.221		2110	16.5334	37.0153	0.000135	35.9901	0.0039	-1.219		2108	16.6162	37.0106	0.000136	35.9898	0.004	-1.216		2106	16.0234
2116	15.2385	37.0219	0.000129	35.9901	0.0039	-1.229		2116	17.437	37.0089	0.000131	35.9888	0.0039	-1.218		2114	16.0596	37.0243	0.000132	35.9891	0.004	-1.224		2114	16.4659	37.0189	0.000134	35.9908	0.004	-1.223		2112	16.5354	37.0158	0.000135	35.9895	0.004	-1.217		2110	16.6155	37.0102	0.000136	35.9898	0.004	-1.215		2108	16.024
2118	15.2374	37.0215	0.000129	35.9902	0.004	-1.229		2118	17.438	37.0097	0.000131	35.9886	0.0039	-1.217		2116	16.0578	37.0245	0.000132	35.9893	0.004	-1.223		2116	16.4666	37.0196	0.000134	35.9905	0.004	-1.221		2114	16.5381	37.0144	0.000135	35.9902	0.004	-1.219		2112	16.6163	37.0102	0.000135	35.9898	0.004	-1.215		2110	16.0246
2120	15.2381	37.0223	0.000129	35.9897	0.004	-1.23		2120	17.4402	37.0094	0.000133	35.9875	0.0039	-1.218		2118	16.0558	37.0241	0.000132	35.9894	0.004	-1.223		2118	16.4674	37.0197	0.000134	35.9904	0.004	-1.222		2116	16.5382	37.0153	0.000134	35.9902	0.004	-1.219		2114	16.6152	37.0099	0.000135	35.9889	0.004	-1.216		2112	16.0252
2122	15.2374	37.0221	0.000129	35.9898	0.004	-1.229		2122	17.4405	37.0098	0.000132	35.9882	0.0039	-1.218		2120	16.0574	37.0245	0.000133	35.9892	0.004	-1.222		2120	16.4679	37.02	0.000134	35.9897	0.004	-1.221		2118	16.5385	37.0147	0.000135	35.9897	0.004	-1.218		2116	16.6164	37.0094	0.000135	35.9899	0.0039	-1.215		2114	16.0236
2124	15.2361	37.0216	0.000128	35.9897	0.0039	-1.229		2124	17.4384	37.01	0.000131	35.988	0.0039	-1.218		2122	16.0595	37.025	0.000133	35.9896	0.004	-1.224		2122	16.4678	37.0197	0.000134	35.9899	0.004	-1.221		2120	16.5389	37.0153	0.000135	35.9904	0.004	-1.218		2118	16.6161	37.01	0.000135	35.9898	0.0039	-1.215		2116	16.0215
2126	15.2376	37.0221	0.000129	35.9892	0.004	-1.229		2126	17.4366	37.0091	0.00013	35.9884	0.0039	-1.218		2124	16.059	37.0246	0.000132	35.9893	0.004	-1.224		2124	16.4671	37.0194	0.000134	35.9899	0.004	-1.222		2122	16.5396	37.0155	0.000137	35.9897	0.004	-1.219		2120	16.6179	37.0105	0.000136	35.9899	0.004	-1.215		2118	16.0216
2128	15.2443	37.022	0.000129	35.9898	0.0039	-1.229		2128	17.4347	37.0091	0.000131	35.9876	0.0039	-1.217		2126	16.0549	37.0245	0.000132	35.9892	0.004	-1.223		2126	16.467	37.0198	0.000135	35.9908	0.004	-1.222		2124	16.5399	37.0158	0.000134	35.9903	0.004	-1.219		2122	16.6176	37.0099	0.000135	35.9902	0.004	-1.215		2120	16.0222
2130	15.2566	37.0224	0.00013	35.9899	0.004	-1.229		2130	17.434	37.0097	0.000131	35.988	0.0039	-1.218		2128	16.0516	37.0241	0.000134	35.9885	0.004	-1.222		2128	16.4685	37.0191	0.000134	35.9897	0.004	-1.221		2126	16.5394	37.0153	0.000134	35.9908	0.004	-1.219		2124	16.6177	37.0098	0.000134	35.9896	0.004	-1.215		2122	16.0229
2132	15.2603	37.0223	0.00013	35.9894	0.004	-1.23		2132	17.4333	37.0095	0.000133	35.9886	0.0039	-1.218		2130	16.0516	37.0248	0.000134	35.9892	0.004	-1.224		2130	16.4687	37.0194	0.000134	35.9897	0.004	-1.222		2128	16.54	37.0153	0.000136	35.9906	0.0039	-1.217		2126	16.6176	37.0098	0.000135	35.9901	0.004	-1.216		2124	16.0254
2134	15.2562	37.023	0.00013	35.9902	0.004	-1.229		2134	17.433	37.0093	0.000132	35.988	0.0039	-1.218		2132	16.0556	37.0249	0.000133	35.9895	0.004	-1.224		2132	16.4682	37.0198	0.000134	35.9899	0.004	-1.221		2130	16.5405	37.0154	0.000135	35.9905	0.004	-1.218		2128	16.6181	37.0101	0.000135	35.9898	0.0039	-1.215		2126	16.0265
2136	15.2514	37.0229	0.00013	35.9897	0.004	-1.23		2136	17.4327	37.0099	0.000131	35.9883	0.0039	-1.219		2134	16.0574	37.0251	0.000132	35.9888	0.004	-1.224		2134	16.468	37.0194	0.000135	35.99	0.004	-1.221		2132	16.5398	37.0161	0.000134	35.9907	0.004	-1.219		2130	16.6175	37.0097	0.000134	35.9889	0.004	-1.216		2128	16.0253
2138	15.2478	37.0224	0.000131	35.9906	0.0039	-1.23		2138	17.432	37.0103	0.000132	35.9882	0.0039	-1.218		2136	16.0531	37.0246	0.000133	35.9889	0.004	-1.223		2136	16.4682	37.0192	0.000135	35.9903	0.004	-1.222		2134	16.5386	37.0166	0.000136	35.9902	0.0039	-1.218		2132	16.6178	37.0096	0.000135	35.9899	0.004	-1.216		2130	16.0233
2140	15.2467	37.022	0.00013	35.9898	0.0039	-1.23		2140	17.431	37.0096	0.000132	35.9883	0.0039	-1.218		2138	16.0487	37.0244	0.000133	35.9897	0.0039	-1.223		2138	16.4668	37.0194	0.000134	35.9898	0.004	-1.223		2136	16.5371	37.0159	0.000135	35.9904	0.004	-1.219		2134	16.617	37.01	0.000135	35.9903	0.0039	-1.216		2132	16.0229
2142	15.2492	37.0226	0.000129	35.9895	0.0039	-1.229		2142	17.4314	37.0095	0.000132	35.9884	0.0039	-1.217		2140	16.0503	37.0248	0.000132	35.9891	0.004	-1.223		2140	16.4653	37.0188	0.000134	35.9899	0.004	-1.221		2138	16.5374	37.0163	0.000134	35.9905	0.004	-1.219		2136	16.6181	37.0104	0.000134	35.9899	0.004	-1.215		2134	16.0242
2144	15.2512	37.0223	0.000129	35.9904	0.0039	-1.229		2144	17.4319	37.0094	0.000132	35.988	0.0039	-1.218		2142	16.0544	37.025	0.000132	35.9889	0.004	-1.224		2142	16.4645	37.0196	0.000134	35.99	0.004	-1.222		2140	16.5377	37.0164	0.000133	35.9895	0.004	-1.218		2138	16.6169	37.0102	0.000135	35.9896	0.004	-1.215		2136	16.0249
2146	15.2501	37.0225	0.000129	35.9901	0.0039	-1.229		2146	17.4312	37.0102	0.000132	35.988	0.0039	-1.218		2144	16.0544	37.0254	0.000133	35.989	0.0039	-1.223		2144	16.4637	37.0193	0.000133	35.9892	0.004	-1.222		2142	16.5372	37.0168	0.000134	35.9904	0.004	-1.219		2140	16.6178	37.0106	0.000136	35.99	0.004	-1.216		2138	16.0251
2148	15.2526	37.0228	0.000131	35.9904	0.0039	-1.228		2148	17.4301	37.0093	0.000131	35.9883	0.0039	-1.218		2146	16.0488	37.0252	0.000133	35.9893	0.004	-1.223		2146	16.4633	37.019	0.000134	35.9897	0.004	-1.221		2144	16.5373	37.0165	0.000135	35.9903	0.004	-1.218		2142	16.6184	37.0096	0.000136	35.9898	0.004	-1.215		2140	16.0251
2150	15.2581	37.0229	0.00013	35.9899	0.004	-1.23		2150	17.4289	37.0095	0.000131	35.9885	0.0039	-1.218		2148	16.0462	37.0251	0.000134	35.989	0.004	-1.223		2148	16.4639	37.0196	0.000134	35.9899	0.004	-1.222		2146	16.5368	37.0167	0.000135	35.99	0.004	-1.219		2144	16.6197	37.0095	0.000135	35.989	0.0039	-1.216		2142	16.0246
2152	15.26	37.0232	0.00013	35.9896	0.0039	-1.229		2152	17.4289	37.0095	0.000132	35.9877	0.0039	-1.218		2150	16.0486	37.0249	0.000133	35.9892	0.004	-1.223		2150	16.465	37.0194	0.000133	35.9904	0.004	-1.221		2148	16.5364	37.0163	0.000136	35.9911	0.004	-1.218		2146	16.6193	37.0096	0.000135	35.9896	0.0039	-1.216		2144	16.0246
2154	15.2579	37.0229	0.000128	35.9897	0.0039	-1.23		2154	17.4287	37.0098	0.000132	35.9889	0.0039	-1.219		2152	16.0536	37.0252	0.000134	35.9887	0.004	-1.224		2152	16.4653	37.0193	0.000135	35.9901	0.004	-1.221		2150	16.5359	37.0156	0.000136	35.9903	0.004	-1.218		2148	16.6197	37.0096	0.000136	35.9902	0.0039	-1.216		2146	16.0244
2156	15.2555	37.0219	0.000129	35.9893	0.004	-1.23		2156	17.4283	37.0092	0.000132	35.9892	0.0039	-1.217		2154	16.0551	37.0251	0.000133	35.9895	0.004	-1.224		2154	16.4672	37.0196	0.000134	35.9899	0.004	-1.222		2152	16.5367	37.0161	0.000136	35.9899	0.004	-1.219		2150	16.6201	37.0099	0.000136	35.9901	0.004	-1.215		2148	16.0237
2158	15.2527	37.0226	0.000128	35.9903	0.004	-1.23		2158	17.4293	37.0089	0.000132	35.9885	0.0039	-1.218		2156	16.051	37.0251	0.000133	35.9889	0.004	-1.223		2156	16.467	37.0191	0.000132	35.9892	0.004	-1.223		2154	16.5374	37.0161	0.000135	35.9899	0.0039	-1.219		2152	16.6201	37.0097	0.000135	35.99	0.0039	-1.215		2150	16.0242
2160	15.2461	37.0234	0.000128	35.9904	0.0039	-1.229		2160	17.431	37.009	0.000131	35.9889	0.0039	-1.218		2158	16.0484	37.0241	0.000133	35.99	0.004	-1.223		2158	16.4658	37.0186	0.000133	35.9896	0.004	-1.221		2156	16.5379	37.0157	0.000133	35.9904	0.0039	-1.219		2154	16.6199	37.0102	0.000135	35.9897	0.004	-1.216		2152	16.026
2162	15.2428	37.0225	0.000129	35.9905	0.004	-1.229		2162	17.4313	37.0092	0.000131	35.9889	0.0038	-1.218		2160	16.0492	37.0232	0.000133	35.9896	0.0039	-1.224		2160	16.4668	37.0193	0.000133	35.989	0.004	-1.222		2158	16.5392	37.0162	0.000134	35.9906	0.004	-1.218		2156	16.619	37.0098	0.000136	35.9902	0.004	-1.216		2154	16.0288
@8	9.9983	17.1						@8	9.9983	17.1						2162	16.0489	37.0247	0.000133	35.9886	0.004	-1.223		2162	16.4662	37.0193	0.000134	35.9899	0.004	-1.222		2160	16.5404	37.0172	0.000135	35.9893	0.004	-1.218		2158	16.6186	37.0097	0.000135	35.9899	0.004	-1.215		2156	16.0307
2164	15.2326	37.0221	0.000129	35.9896	0.0039	-1.229		2164	17.4291	37.009	0.000131	35.9872	0.0039	-1.217		@8	9.9983	17.1						@8	9.9983	17.1						@8	9.9983	17.1						2160	16.6191	37.0096	0.000136	35.9899	0.004	-1.216		2158	16.0315
2166	14.7884	37.0226	0.00013	35.9894	0.004	-1.23		2166	17.4266	37.0093	0.000133	35.988	0.0039	-1.217		2164	16.0459	37.025	0.000132	35.988	0.0039	-1.224		2164	16.4639	37.0196	0.000134	35.9903	0.004	-1.222		2162	16.5402	37.0174	0.000134	35.9893	0.004	-1.218		@8	9.9983	17.1						2160	16.0316
2168	12.9969	37.0227	0.000128	35.9897	0.004	-1.23		2168	17.4231	37.0094	0.000132	35.9883	0.0039	-1.218		2166	15.8747	37.0252	0.000133	35.9888	0.004	-1.224		2166	16.4405	37.019	0.000134	35.9888	0.004	-1.221		2164	16.5354	37.0164	0.000134	35.9898	0.004	-1.218		2162	16.619	37.0102	0.000135	35.9894	0.004	-1.216		@8	9.9983
2170	10.0618	37.0226	0.000128	35.991	0.004	-1.231		2170	17.0432	37.0093	0.000133	35.9885	0.0039	-1.217		2168	14.5455	37.0246	0.000133	35.9885	0.004	-1.224		2168	16.3395	37.02	0.000135	35.9896	0.004	-1.221		2166	16.4344	37.0166	0.000135	35.99	0.004	-1.218		2164	16.6084	37.01	0.000134	35.9898	0.004	-1.215		2162	16.0326
2172	7.26168	37.0229	0.000126	35.9907	0.004	-1.231		2172	14.7407	37.0096	0.000133	35.9886	0.0039	-1.216		2170	11.9745	37.0258	0.000132	35.9897	0.004	-1.225		2170	16.1782	37.0191	0.000136	35.9897	0.004	-1.221		2168	16.091	37.0161	0.000135	35.9906	0.004	-1.218		2166	16.5507	37.0099	0.000135	35.9895	0.004	-1.215		2164	16.0323
2174	5.03287	37.0235	0.000123	35.9917	0.004	-1.233		2174	10.9366	37.0101	0.000132	35.9885	0.004	-1.217		2172	9.04473	37.0258	0.00013	35.9899	0.004	-1.226		2172	16.0056	37.0191	0.000134	35.9901	0.004	-1.221		2170	15.6214	37.0159	0.000134	35.9897	0.004	-1.219		2168	16.4385	37.0101	0.000136	35.9898	0.004	-1.214		2166	16.0113
2176	2.18745	37.024	0.000119	35.9923	0.004	-1.239		2176	6.71814	37.0106	0.00013	35.9896	0.0039	-1.217		2174	6.1552	37.0259	0.000127	35.9909	0.0041	-1.228		2174	15.8417	37.0186	0.000133	35.9895	0.004	-1.222		2172	15.1268	37.0168	0.000135	35.9904	0.004	-1.217		2170	16.3134	37.01	0.000136	35.9896	0.004	-1.215		2168	15.9563
2178	-0.974622	37.0241	0.000112	35.9941	0.004	-1.24		2178	2.72622	37.0111	0.000129	35.9909	0.0039	-1.217		2176	3.45465	37.0257	0.000124	35.9907	0.004	-1.229		2176	15.6928	37.0191	0.000132	35.9902	0.004	-1.224		2174	14.6551	37.0175	0.000134	35.9902	0.004	-1.219		2172	16.1932	37.0106	0.000135	35.9898	0.004	-1.216		2170	15.9169
2180	-3.83562	37.0246	0.000109	35.9936	0.0041	-1.239		2180	-0.859944	37.0115	0.000124	35.9923	0.004	-1.219		2178	1.00805	37.0269	0.000119	35.9913	0.004	-1.23		2178	15.5593	37.0192	0.000132	35.9905	0.004	-1.223		2176	14.2264	37.0177	0.000134	35.9899	0.004	-1.219		2174	16.0833	37.0105	0.000135	35.9905	0.004	-1.216		2172	15.8741
2182	-5.96476	37.0251	0.000107	35.9927	0.0041	-1.239		2182	-3.92112	37.0117	0.000119	35.9916	0.004	-1.22		2180	-1.16514	37.0274	0.000115	35.9919	0.0041	-1.231		2180	15.443	37.0202	0.000133	35.9909	0.004	-1.223		2178	13.8468	37.0169	0.000133	35.9903	0.0039	-1.22		2176	15.9841	37.0098	0.000134	35.9908	0.004	-1.217		2174	15.8453
2184	-6.83915	37.0245	0.000103	35.9923	0.0041	-1.239		2184	-6.33469	37.0117	0.000113	35.9917	0.004	-1.222		2182	-3.02302	37.027	0.00011	35.9916	0.0041	-1.234		2182	15.3466	37.0198	0.000133	35.9903	0.004	-1.223		2180	13.5159	37.0171	0.000131	35.9903	0.004	-1.219		2178	15.8987	37.0099	0.000134	35.9904	0.004	-1.216		2176	15.8164
2186	-5.99916	37.0257	0.0001	35.9922	0.004	-1.24		2186	-8.29474	37.0121	0.000109	35.991	0.0041	-1.223		2184	-3.99195	37.027	0.000108	35.9921	0.0041	-1.234		2184	15.3136	37.0197	0.000132	35.9894	0.004	-1.224		2182	13.2636	37.0178	0.000131	35.9902	0.004	-1.221		2180	15.8232	37.011	0.000135	35.99	0.004	-1.216		2178	15.7816
2188	-4.07796	37.0247	9.9e-05	35.9926	0.004	-1.238		2188	-8.75688	37.012	0.000103	35.9903	0.004	-1.226		2186	-3.26573	37.0271	0.000105	35.9915	0.0041	-1.235		2186	15.3755	37.0192	0.000131	35.9901	0.004	-1.224		2184	13.2554	37.0173	0.000131	35.9909	0.004	-1.22		2182	15.7833	37.0108	0.000134	35.9893	0.0041	-1.217		2180	15.7737
2190	-1.78927	37.0245	0.0001	35.993	0.004	-1.235		2190	-7.09722	37.0122	9.8e-05	35.9908	0.004	-1.225		2188	-1.57397	37.0276	0.000102	35.9912	0.0041	-1.234		2188	15.4787	37.0195	0.000131	35.9902	0.004	-1.224		2186	13.4738	37.0174	0.00013	35.9906	0.004	-1.221		2184	15.8152	37.0108	0.000132	35.99	0.004	-1.218		2182	15.76
2192	0.616514	37.0235	0.000104	35.993	0.004	-1.232		2192	-4.45037	37.0115	9.6e-05	35.9907	0.004	-1.224		2190	0.454371	37.0275	0.000103	35.9917	0.004	-1.231		2190	15.5911	37.0189	0.000131	35.9904	0.004	-1.223		2188	13.7804	37.0174	0.000131	35.9905	0.004	-1.22		2186	15.8897	37.0104	0.000132	35.9892	0.004	-1.218		2184	15.7557
2194	3.01872	37.0242	0.000105	35.9925	0.004	-1.231		2194	-1.4807	37.0116	9.6e-05	35.9906	0.004	-1.222		2192	2.60088	37.0272	0.000106	35.9919	0.0041	-1.23		2192	15.7009	37.0191	0.000132	35.9911	0.004	-1.222		2190	14.1036	37.0172	0.00013	35.9908	0.004	-1.22		2188	15.9721	37.0108	0.000134	35.9896	0.004	-1.217		2186	15.7602
2196	5.34662	37.0248	0.000106	35.9921	0.004	-1.232		2196	1.47829	37.0113	9.8e-05	35.9915	0.004	-1.221		2194	4.73006	37.0266	0.000108	35.9907	0.004	-1.229		2194	15.8029	37.0197	0.000132	35.9898	0.004	-1.223		2192	14.4149	37.0175	0.00013	35.9905	0.004	-1.219		2190	16.0538	37.0105	0.000135	35.9909	0.004	-1.215		2188	15.7756
2198	7.51938	37.0242	0.000108	35.9914	0.004	-1.231		2198	4.31152	37.0103	0.000101	35.9912	0.0039	-1.219		2196	6.75014	37.0261	0.000109	35.9905	0.004	-1.229		2196	15.8939	37.0193	0.000133	35.9907	0.004	-1.221		2194	14.7023	37.0177	0.00013	35.9892	0.0039	-1.218		2192	16.1284	37.0109	0.000135	35.991	0.004	-1.216		2190	15.7877
2200	9.47318	37.023	0.000109	35.9906	0.0039	-1.231		2200	6.94823	37.0115	0.000105	35.9906	0.004	-1.219		2198	8.60561	37.026	0.000111	35.9893	0.004	-1.229		2198	15.9752	37.0187	0.000132	35.9902	0.004	-1.222		2196	14.9584	37.0169	0.000132	35.9905	0.004	-1.219		2194	16.1967	37.0108	0.000135	35.9902	0.004	-1.216		2192	15.7938
2202	11.1827	37.0231	0.000112	35.9909	0.0039	-1.23		2202	9.32852	37.0112	0.000107	35.9895	0.004	-1.218		2200	10.2625	37.0259	0.000112	35.9894	0.004	-1.228		2200	16.0475	37.0194	0.000133	35.9899	0.004	-1.223		2198	15.1828	37.0172	0.000132	35.9904	0.004	-1.219		2196	16.2562	37.0105	0.000135	35.9896	0.004	-1.217		2194	15.7999
2204	12.633	37.0231	0.000114	35.9901	0.004	-1.23		2204	11.4254	37.0103	0.000109	35.9893	0.0039	-1.218		2202	11.6957	37.0261	0.000114	35.9895	0.004	-1.228		2202	16.1114	37.0194	0.000132	35.9903	0.004	-1.223		2200	15.3778	37.0179	0.000132	35.9906	0.004	-1.219		2198	16.3074	37.0105	0.000135	35.9904	0.0039	-1.215		2196	15.8092
2206	13.8181	37.0229	0.000115	35.9906	0.0039	-1.231		2206	13.225	37.01	0.000111	35.988	0.0039	-1.219		2204	12.901	37.0253	0.000117	35.9894	0.004	-1.228		2204	16.1653	37.0195	0.000133	35.9899	0.004	-1.222		2202	15.5451	37.0183	0.000131	35.9898	0.004	-1.218		2200	16.3518	37.0106	0.000135	35.9905	0.004	-1.216		2198	15.8207
2208	14.7564	37.023	0.000117	35.9905	0.0039	-1.23		2208	14.7206	37.0099	0.000112	35.9884	0.0039	-1.219		2206	13.887	37.025	0.000119	35.9894	0.004	-1.228		2206	16.2106	37.0198	0.000134	35.9897	0.004	-1.222		2204	15.6882	37.0173	0.00013	35.9908	0.0041	-1.219		2202	16.3886	37.0111	0.000136	35.9905	0.004	-1.216		2200	15.8318
2210	15.4737	37.0228	0.000119	35.9899	0.0039	-1.231		2210	15.9219	37.0093	0.000113	35.989	0.0039	-1.219		2208	14.6762	37.0254	0.000119	35.9889	0.004	-1.228		2208	16.2483	37.0197	0.000134	35.9901	0.004	-1.222		2206	15.8079	37.0174	0.000131	35.991	0.004	-1.218		2204	16.4194	37.011	0.000136	35.9904	0.004	-1.216		2202	15.8405
2212	16.0118	37.023	0.000121	35.9899	0.004	-1.231		2212	16.8624	37.009	0.000115	35.9881	0.0039	-1.218		2210	15.2917	37.0256	0.000122	35.989	0.004	-1.226		2210	16.2788	37.0196	0.000133	35.9904	0.004	-1.223		2208	15.9088	37.0172	0.000132	35.9905	0.004	-1.219		2206	16.4442	37.0108	0.000134	35.9906	0.004	-1.216		2204	15.8477
2214	16.3846	37.0232	0.000121	35.9895	0.004	-1.231		2214	17.5719	37.0088	0.000119	35.9878	0.0039	-1.219		2212	15.7586	37.0251	0.000125	35.9896	0.004	-1.226		2212	16.3031	37.0193	0.000134	35.9903	0.004	-1.222		2210	15.9934	37.0172	0.000133	35.9901	0.004	-1.218		2208	16.4672	37.0107	0.000135	35.9902	0.004	-1.216		2206	15.8558
2216	16.6252	37.0226	0.000123	35.9894	0.0039	-1.231		2216	18.0876	37.0092	0.00012	35.988	0.0039	-1.218		2214	16.0995	37.0256	0.000127	35.9894	0.004	-1.227		2214	16.3239	37.0194	0.000135	35.9901	0.004	-1.222		2212	16.0636	37.0169	0.000133	35.9895	0.0039	-1.219		2210	16.4848	37.0101	0.000136	35.9892	0.0039	-1.215		2208	15.862
2218	16.7566	37.0229	0.000125	35.99	0.0039	-1.23		2218	18.4468	37.0099	0.000124	35.9887	0.0039	-1.218		2216	16.3397	37.0256	0.000127	35.9894	0.004	-1.227		2216	16.3422	37.0191	0.000134	35.9906	0.004	-1.222		2214	16.1235	37.0168	0.000133	35.9908	0.004	-1.219		2212	16.5002	37.0108	0.000136	35.9904	0.004	-1.216		2210	15.8665
2220	16.7974	37.0223	0.000127	35.9898	0.0039	-1.23		2220	18.6771	37.0095	0.000125	35.9877	0.0039	-1.219		2218	16.4996	37.0253	0.000127	35.9888	0.004	-1.226		2218	16.359	37.0186	0.000133	35.9897	0.004	-1.222		2216	16.1731	37.0169	0.000133	35.9903	0.004	-1.219		2214	16.5116	37.0112	0.000136	35.99	0.004	-1.215		2212	15.87
2222	16.7758	37.0219	0.000128	35.9893	0.0039	-1.23		2222	18.804	37.0095	0.000126	35.9878	0.0039	-1.219		2220	16.5977	37.0249	0.00013	35.9889	0.004	-1.226		2220	16.3744	37.0186	0.000133	35.9899	0.004	-1.221		2218	16.215	37.0172	0.000133	35.9902	0.004	-1.219		2216	16.5223	37.0114	0.000136	35.9898	0.004	-1.216		2214	15.8719
2224	16.7155	37.023	0.000129	35.9899	0.004	-1.23		2224	18.855	37.0097	0.000128	35.9876	0.0039	-1.219		2222	16.6501	37.0247	0.00013	35.9893	0.0039	-1.226		2222	16.3849	37.0199	0.000134	35.9911	0.004	-1.223		2220	16.2494	37.0162	0.000134	35.9908	0.004	-1.218		2218	16.53	37.0111	0.000135	35.9894	0.004	-1.216		2216	15.8733
2226	16.634	37.0236	0.000128	35.9905	0.004	-1.231		2226	18.8478	37.01	0.000129	35.9875	0.0039	-1.219		2224	16.6666	37.0239	0.00013	35.9887	0.0039	-1.226		2224	16.3929	37.0199	0.000133	35.99	0.004	-1.222		2222	16.2802	37.0162	0.000135	35.991	0.004	-1.218		2220	16.5378	37.0108	0.000135	35.9898	0.004	-1.216		2218	15.8737
2228	16.5446	37.0232	0.000129	35.9905	0.004	-1.231		2228	18.8002	37.0097	0.000129	35.9871	0.0039	-1.218		2226	16.6569	37.0246	0.000132	35.989	0.004	-1.226		2226	16.3998	37.0194	0.000133	35.9898	0.004	-1.222		2224	16.3055	37.0167	0.000135	35.9908	0.004	-1.219		2222	16.5438	37.0109	0.000135	35.9901	0.004	-1.215		2220	15.8758
2230	16.4451	37.0231	0.00013	35.99	0.0039	-1.23		2230	18.7278	37.01	0.000129	35.988	0.0039	-1.218		2228	16.6311	37.0248	0.000132	35.9892	0.004	-1.226		2228	16.4057	37.02	0.000133	35.9906	0.004	-1.223		2226	16.3281	37.0174	0.000133	35.9904	0.004	-1.219		2224	16.55	37.0107	0.000135	35.9902	0.004	-1.216		2222	15.8783
2232	16.3389	37.0232	0.000132	35.9901	0.004	-1.23		2232	18.639	37.0096	0.000131	35.9874	0.0039	-1.217		2230	16.5964	37.0254	0.000132	35.9887	0.004	-1.224		2230	16.4114	37.0204	0.000132	35.9903	0.004	-1.222		2228	16.3459	37.019	0.000131	35.9898	0.004	-1.218		2226	16.5541	37.0108	0.000136	35.9892	0.004	-1.215		2224	15.8796
2234	16.2312	37.0235	0.000131	35.9905	0.004	-1.23		2234	18.5436	37.0103	0.000131	35.9877	0.0039	-1.219		2232	16.5569	37.0248	0.000133	35.9893	0.004	-1.225		2232	16.4166	37.0199	0.000133	35.9899	0.004	-1.222		2230	16.3635	37.0177	0.000135	35.99	0.004	-1.219		2228	16.557	37.0113	0.000135	35.9902	0.004	-1.216		2226	15.8803
2236	16.1258	37.0225	0.00013	35.9897	0.004	-1.23		2236	18.4422	37.009	0.000132	35.9872	0.0038	-1.218		2234	16.5131	37.0249	0.000134	35.9878	0.0039	-1.225		2234	16.4205	37.0196	0.000134	35.9903	0.004	-1.222		2232	16.3786	37.0176	0.000135	35.9908	0.0039	-1.219		2230	16.5589	37.011	0.000134	35.9904	0.004	-1.216		2228	15.8801
2238	16.024	37.0224	0.000131	35.9903	0.004	-1.23		2238	18.339	37.0096	0.000132	35.9871	0.0038	-1.219		2236	16.4674	37.0246	0.000134	35.9889	0.004	-1.225		2236	16.4255	37.0204	0.000135	35.9903	0.004	-1.223		2234	16.392	37.0175	0.000136	35.9908	0.004	-1.218		2232	16.5619	37.0115	0.000135	35.9901	0.0039	-1.216		2230	15.8811
2240	15.9319	37.0227	0.000131	35.9897	0.004	-1.231		2240	18.241	37.0095	0.000132	35.9882	0.0039	-1.218		2238	16.4246	37.0247	0.000133	35.9885	0.004	-1.225		2238	16.431	37.0198	0.000134	35.9898	0.004	-1.221		2236	16.4044	37.0161	0.000136	35.9913	0.004	-1.218		2234	16.5643	37.0111	0.000135	35.9899	0.0039	-1.216		2232	15.8825
2242	15.8566	37.023	0.00013	35.99	0.0039	-1.23		2242	18.1487	37.0099	0.000131	35.9883	0.0039	-1.219		2240	16.3889	37.0253	0.000133	35.9889	0.004	-1.225		2240	16.4348	37.0194	0.000134	35.9903	0.004	-1.222		2238	16.415	37.017	0.000134	35.99	0.004	-1.219		2236	16.568	37.0117	0.000137	35.9903	0.004	-1.215		2234	15.8845
2244	15.7904	37.0232	0.000131	35.9901	0.004	-1.231		2244	18.0637	37.0094	0.000132	35.9882	0.0039	-1.218		2242	16.3581	37.0252	0.000132	35.9893	0.004	-1.225		2242	16.4373	37.0199	0.000134	35.9899	0.004	-1.222		2240	16.4223	37.0174	0.000134	35.9902	0.004	-1.219		2238	16.5712	37.0114	0.000135	35.9898	0.004	-1.216		2236	15.8864
2246	15.7262	37.0232	0.000131	35.9902	0.004	-1.231		2246	17.9871	37.01	0.000133	35.9878	0.0039	-1.218		2244	16.3291	37.0251	0.000134	35.989	0.004	-1.223		2244	16.4396	37.0196	0.000134	35.99	0.004	-1.222		2242	16.4292	37.0183	0.000135	35.9901	0.004	-1.219		2240	16.5739	37.0111	0.000135	35.9899	0.004	-1.216		2238	15.8894
2248	15.6643	37.023	0.000131	35.9901	0.004	-1.23		2248	17.9187	37.0098	0.000133	35.9886	0.0039	-1.218		2246	16.301	37.0251	0.000135	35.9887	0.004	-1.224		2246	16.4422	37.0192	0.000133	35.99	0.004	-1.223		2244	16.4355	37.0172	0.000134	35.9902	0.004	-1.219		2242	16.575	37.0123	0.000136	35.9899	0.004	-1.215		2240	15.8925
2250	15.6104	37.0234	0.000131	35.9897	0.004	-1.231		2250	17.8589	37.0104	0.000133	35.9887	0.0039	-1.218		2248	16.277	37.0247	0.000134	35.9889	0.004	-1.225		2248	16.4432	37.0197	0.000136	35.9899	0.004	-1.221		2246	16.4411	37.0185	0.000135	35.99	0.004	-1.219		2244	16.5755	37.0116	0.000135	35.9902	0.0041	-1.216		2242	15.8946
2252	15.5697	37.0238	0.00013	35.9898	0.004	-1.231		2252	17.8056	37.0106	0.000133	35.988	0.0039	-1.218		2250	16.2583	37.0251	0.000133	35.9897	0.004	-1.225		2250	16.4463	37.0204	0.000135	35.9901	0.004	-1.223		2248	16.4467	37.0181	0.000135	35.9904	0.004	-1.219		2246	16.5773	37.0116	0.000137	35.9905	0.004	-1.216		2244	15.8967
2254	15.5847	37.0227	0.00013	35.989	0.004	-1.23		2254	17.7585	37.01	0.000132	35.9884	0.0039	-1.218		2252	16.2424	37.0252	0.000133	35.9896	0.0039	-1.225		2252	16.4491	37.0202	0.000135	35.9909	0.004	-1.222		2250	16.4512	37.0183	0.000134	35.99	0.004	-1.219		2248	16.5807	37.0117	0.000137	35.9898	0.004	-1.215		2246	15.8978
2256	15.6271	37.0232	0.000129	35.9896	0.0039	-1.23		2256	17.7172	37.0102	0.000132	35.988	0.0039	-1.218		2254	16.2276	37.0256	0.000133	35.9892	0.004	-1.224		2254	16.4509	37.0198	0.000134	35.9907	0.004	-1.223		2252	16.455	37.0183	0.000134	35.9911	0.0041	-1.218		2250	16.5814	37.0117	0.000136	35.9893	0.004	-1.216		2248	15.896
2258	15.6307	37.0231	0.000129	35.9905	0.0039	-1.231		2258	17.6794	37.0101	0.000131	35.9881	0.0039	-1.218		2256	16.2142	37.0252	0.000134	35.9889	0.0039	-1.224		2256	16.4533	37.0205	0.000134	35.9892	0.004	-1.222		2254	16.4588	37.0175	0.000134	35.9904	0.004	-1.219		2252	16.583	37.0115	0.000136	35.9899	0.004	-1.216		2250	15.8951
2260	15.6077	37.023	0.000131	35.9903	0.004	-1.23		2260	17.6484	37.0102	0.000132	35.9882	0.0039	-1.218		2258	16.2044	37.0247	0.000134	35.9889	0.004	-1.224		2258	16.4544	37.0202	0.000134	35.99	0.004	-1.222		2256	16.4625	37.0174	0.000135	35.9897	0.004	-1.219		2254	16.5851	37.0119	0.000136	35.9904	0.004	-1.215		2252	15.8961
2262	15.5716	37.023	0.000129	35.9891	0.0039	-1.231		2262	17.6218	37.0102	0.000132	35.9876	0.0039	-1.219		2260	16.1976	37.0256	0.000134	35.9898	0.004	-1.224		2260	16.4556	37.0206	0.000134	35.99	0.004	-1.223		2258	16.4646	37.0176	0.000135	35.9902	0.004	-1.219		2256	16.5879	37.0118	0.000136	35.9899	0.004	-1.216		2254	15.8982
2264	15.5276	37.0237	0.00013	35.9901	0.004	-1.23		2264	17.5982	37.0105	0.000132	35.9884	0.0039	-1.219		2262	16.1914	37.0253	0.000134	35.9883	0.004	-1.223		2262	16.4566	37.0202	0.000134	35.9903	0.004	-1.222		2260	16.4663	37.018	0.000134	35.9896	0.004	-1.218		2258	16.5891	37.0119	0.000136	35.9907	0.004	-1.216		2256	15.8988
2266	15.4791	37.0237	0.000131	35.9904	0.004	-1.23		2266	17.5772	37.0099	0.000132	35.9883	0.0039	-1.217		2264	16.1863	37.0254	0.000134	35.9891	0.004	-1.225		2264	16.4589	37.0195	0.000134	35.99	0.004	-1.221		2262	16.4676	37.0173	0.000134	35.99	0.004	-1.219		2260	16.5906	37.0118	0.000136	35.991	0.004	-1.216		2258	15.899
2268	15.4351	37.0237	0.000131	35.9905	0.004	-1.23		2268	17.5569	37.0105	0.000132	35.9883	0.0039	-1.217		2266	16.1831	37.0258	0.000133	35.989	0.0039	-1.224		2266	16.4607	37.0195	0.000135	35.9895	0.004	-1.223		2264	16.4707	37.0174	0.000134	35.9907	0.004	-1.219		2262	16.5904	37.0117	0.000136	35.9909	0.004	-1.215		2260	15.8986
2270	15.4021	37.0232	0.00013	35.9899	0.004	-1.23		2270	17.5403	37.0099	0.000132	35.9879	0.0039	-1.218		2268	16.1812	37.0261	0.000134	35.9888	0.004	-1.223		2268	16.46	37.02	0.000134	35.9906	0.004	-1.223		2266	16.4737	37.0185	0.000134	35.9912	0.004	-1.219		2264	16.5914	37.0122	0.000135	35.99	0.004	-1.216		2262	15.8995
2272	15.3785	37.0233	0.00013	35.9893	0.004	-1.23		2272	17.527	37.0098	0.000132	35.9878	0.0039	-1.219		2270	16.1818	37.026	0.000134	35.9892	0.004	-1.224		2270	16.4591	37.0197	0.000134	35.99	0.004	-1.222		2268	16.4758	37.0181	0.000135	35.9901	0.004	-1.219		2266	16.5928	37.0119	0.000135	35.9907	0.004	-1.216		2264	15.8992
2274	15.3582	37.0225	0.000131	35.9899	0.004	-1.23		2274	17.5178	37.0102	0.000132	35.9876	0.0039	-1.218		2272	16.1827	37.0257	0.000132	35.9892	0.004	-1.225		2272	16.4579	37.0198	0.000134	35.9894	0.004	-1.223		2270	16.4794	37.0177	0.000136	35.9909	0.004	-1.219		2268	16.5924	37.0121	0.000136	35.9902	0.004	-1.216		2266	15.8989
2276	15.3411	37.0223	0.000131	35.9897	0.004	-1.231		2276	17.5105	37.0103	0.000132	35.9884	0.0039	-1.218		2274	16.1787	37.0261	0.000132	35.9895	0.0039	-1.224		2274	16.4569	37.0204	0.000135	35.9901	0.004	-1.222		2272	16.4827	37.0172	0.000135	35.9908	0.0041	-1.218		2270	16.5932	37.0122	0.000135	35.9906	0.004	-1.217		2268	15.8985
2278	15.3259	37.0233	0.00013	35.989	0.004	-1.23		2278	17.5015	37.0104	0.000132	35.9881	0.0038	-1.218		2276	16.1724	37.0259	0.000134	35.9889	0.004	-1.223		2276	16.4571	37.0201	0.000135	35.9904	0.004	-1.221		2274	16.485	37.0177	0.000135	35.9907	0.004	-1.218		2272	16.5928	37.0118	0.000136	35.9905	0.004	-1.216		2270	15.8972
2280	15.3121	37.0237	0.00013	35.9891	0.004	-1.23		2280	17.4925	37.0114	0.000131	35.988	0.0039	-1.219		2278	16.1697	37.0257	0.000134	35.989	0.004	-1.224		2278	16.4568	37.0199	0.000134	35.9906	0.004	-1.222		2276	16.4876	37.0174	0.000134	35.9905	0.004	-1.219		2274	16.5933	37.0115	0.000135	35.9897	0.004	-1.216		2272	15.8956
2282	15.3016	37.0229	0.000129	35.9894	0.004	-1.231		2282	17.4845	37.0103	0.000131	35.9883	0.0039	-1.218		2280	16.1694	37.0248	0.000134	35.9895	0.004	-1.223		2280	16.4562	37.0202	0.000135	35.9906	0.004	-1.222		2278	16.4874	37.0179	0.000135	35.9904	0.004	-1.219		2276	16.5935	37.0122	0.000136	35.9896	0.004	-1.215		2274	15.8965
2284	15.2898	37.0231	0.000129	35.9893	0.004	-1.23		2284	17.4789	37.0102	0.000132	35.988	0.0039	-1.217		2282	16.1698	37.0252	0.000133	35.9894	0.004	-1.224		2282	16.456	37.0198	0.000135	35.9895	0.004	-1.223		2280	16.486	37.018	0.000134	35.9905	0.004	-1.22		2278	16.5936	37.0122	0.000137	35.9896	0.004	-1.215		2276	15.8984
2286	15.2845	37.0224	0.00013	35.9891	0.0039	-1.23		2286	17.474	37.0102	0.000131	35.9879	0.0039	-1.218		2284	16.1669	37.0249	0.000132	35.9887	0.004	-1.225		2284	16.457	37.0203	0.000133	35.9904	0.004	-1.222		2282	16.486	37.0191	0.000132	35.9902	0.004	-1.218		2280	16.594	37.011	0.000137	35.9903	0.004	-1.216		2278	15.8998
2288	15.2848	37.0227	0.00013	35.9898	0.0039	-1.23		2288	17.47	37.0107	0.000132	35.988	0.0039	-1.218		2286	16.1617	37.0259	0.000132	35.9887	0.004	-1.224		2286	16.4581	37.0206	0.000134	35.99	0.004	-1.222		2284	16.4855	37.0179	0.000135	35.991	0.004	-1.219		2282	16.5935	37.0113	0.000137	35.9899	0.004	-1.216		2280	15.9021
2290	15.2834	37.0225	0.000131	35.9897	0.004	-1.231		2290	17.4657	37.0106	0.000131	35.9884	0.0039	-1.219		2288	16.1576	37.0254	0.000134	35.9894	0.004	-1.223		2288	16.4576	37.0206	0.000134	35.9904	0.004	-1.222		2286	16.485	37.0163	0.000136	35.992	0.0041	-1.218		2284	16.5925	37.012	0.000137	35.9895	0.004	-1.216		2282	15.9042
2292	15.2829	37.0224	0.000131	35.9898	0.004	-1.23		2292	17.4621	37.0101	0.000132	35.9871	0.0039	-1.218		2290	16.155	37.0256	0.000134	35.9895	0.004	-1.223		2290	16.456	37.0211	0.000134	35.9899	0.004	-1.222		2288	16.4867	37.0175	0.000135	35.9905	0.0039	-1.219		2286	16.5942	37.012	0.000137	35.9902	0.004	-1.216		2284	15.9043
2294	15.289	37.0232	0.00013	35.99	0.004	-1.231		2294	17.4603	37.0106	0.000132	35.9872	0.0039	-1.218		2292	16.1548	37.0267	0.000134	35.9899	0.004	-1.224		2292	16.4567	37.0198	0.000135	35.9893	0.004	-1.222		2290	16.4892	37.0171	0.000134	35.9911	0.004	-1.218		2288	16.5964	37.0123	0.000135	35.9905	0.004	-1.216		2286	15.9039
2296	15.2891	37.0225	0.000129	35.9899	0.0039	-1.232		2296	17.4583	37.0108	0.000132	35.9886	0.0039	-1.217		2294	16.1533	37.0256	0.000133	35.9896	0.004	-1.224		2294	16.4557	37.0194	0.000134	35.99	0.004	-1.222		2292	16.4925	37.0168	0.000134	35.9912	0.0041	-1.219		2290	16.5966	37.0124	0.000135	35.9906	0.004	-1.217		2288	15.903
2298	15.288	37.0232	0.00013	35.9898	0.0039	-1.231		2298	17.4554	37.0107	0.000131	35.9878	0.0039	-1.218		2296	16.1482	37.0257	0.000133	35.9889	0.004	-1.224		2296	16.4569	37.0203	0.000133	35.9902	0.004	-1.223		2294	16.4933	37.0185	0.000135	35.9908	0.004	-1.22		2292	16.5977	37.0117	0.000136	35.99	0.004	-1.216		2290	15.9022
2300	15.2889	37.0234	0.000131	35.9902	0.004	-1.23		2300	17.4531	37.0103	0.000132	35.9883	0.0039	-1.219		2298	16.1453	37.0253	0.000134	35.9894	0.0039	-1.223		2298	16.4569	37.0203	0.000134	35.9901	0.004	-1.222		2296	16.4943	37.0186	0.000135	35.9914	0.004	-1.219		2294	16.5984	37.0119	0.000137	35.9899	0.004	-1.216		2292	15.9016
2302	15.2926	37.0235	0.000129	35.9899	0.0039	-1.23		2302	17.4527	37.0113	0.000131	35.9874	0.0039	-1.218		2300	16.1452	37.0247	0.000133	35.9892	0.0039	-1.224		2300	16.4578	37.02	0.000134	35.9901	0.004	-1.222		2298	16.4951	37.0181	0.000135	35.9901	0.004	-1.219		2296	16.5993	37.0121	0.000138	35.9906	0.004	-1.215		2294	15.9028
2304	15.2951	37.0233	0.000129	35.9906	0.004	-1.231		2304	17.4508	37.0108	0.000132	35.9884	0.0039	-1.218		2302	16.1461	37.0255	0.000134	35.9889	0.0039	-1.223		2302	16.4578	37.0202	0.000134	35.9905	0.004	-1.222		2300	16.4954	37.0179	0.000135	35.9912	0.004	-1.219		2298	16.5988	37.0122	0.000136	35.9898	0.004	-1.216		2296	15.9035
2306	15.2966	37.0231	0.000131	35.9907	0.004	-1.231		2306	17.4487	37.0104	0.000132	35.9887	0.0039	-1.218		2304	16.1458	37.0255	0.000135	35.9897	0.004	-1.224		2304	16.4583	37.0205	0.000134	35.9908	0.004	-1.222		2302	16.4966	37.0184	0.000136	35.9904	0.004	-1.219		2300	16.5982	37.0124	0.000134	35.989	0.004	-1.216		2298	15.9039
2308	15.2954	37.0231	0.000129	35.9901	0.0039	-1.231		2308	17.4496	37.0108	0.000131	35.9876	0.0039	-1.218		2306	16.143	37.0249	0.000134	35.9898	0.0039	-1.224		2306	16.458	37.0202	0.000133	35.9896	0.0039	-1.223		2304	16.4989	37.0179	0.000136	35.9902	0.004	-1.219		2302	16.5983	37.012	0.000135	35.9895	0.004	-1.216		2300	15.903
[truncated: 3,404 more rows]
[truncated: 33 more columns]

## Sheet: Fig. 6C_NW
Time	H-bond1		H-bond 2		H-bond 3			* averages are at the bottom of the sheet
[truncated: 999 more rows]

[truncated: 7 more sheets: Fig. 6D_NW, Fig. 6E_PT, Fig. 6F_PT, Fig. 7_PT, Suppl Fig. 2_RG, Suppl Fig. 3A_NW, Suppl Fig. 3B_NW]
